# Supplementary material for: Serum proteomics of severe fever with thrombocytopenia syndrome patients
Source: Clin Proteomics. 2022 Aug 13;19:32. doi: 10.1186/s12014-022-09368-8 (PMC9375430; doi:10.1186/s12014-022-09368-8)
Supplement: Supplementary file 1 — Additional file 1: Table S1. Results of serum proteomic analyses among severe fever with thrombocytopenia syndrome severe fever with thrombocytopenia syndrome (SFTS) patients. [file 12014_2022_9368_MOESM1_ESM.xlsx]

## Sheet: Sheet1
S1 Table. Results of serum proteomics of SFTS patients
				recoverd pataients/normal subjects		deceased patients/ recoverd pataients
Majority protein IDs	Uniprot_Id	Description	Gene	-log (p-value)	diff	-log (p-value)	diff	neutrophil activation processes	downstream target proteins of TNF-a	downstream target proteins of IL-1B
sp|P01034|CYTC_HUMAN	P01034	Cystatin-C	CST3	6.31752	3.11644	5.22844	2.94384	o
sp|P61769|B2MG_HUMAN;tr|F5H6I0|F5H6I0_HUMAN;tr|H0YLF3|H0YLF3_HUMAN	P61769	Beta-2-microglobulin	B2M	6.5109	5.52501	3.14558	4.93006	o
sp|P01040|CYTA_HUMAN;tr|C9J0E4|C9J0E4_HUMAN	P01040	Cystatin-A	CSTA	5.17791	2.92624	4.25763	4.00962
sp|P05109|S10A8_HUMAN	P05109	Protein S100-A8	S100A8	2.18461	3.53614	1.35188	3.82047	o
sp|P08571|CD14_HUMAN;tr|D6RFL4|D6RFL4_HUMAN	P08571	Monocyte differentiation antigen CD14	CD14	3.01792	2.66461	3.18426	6.64044	o
sp|P51884|LUM_HUMAN	P51884	Lumican	LUM	1.90289	1.11192	3.6788	2.0166
sp|O00391|QSOX1_HUMAN	O00391	Sulfhydryl oxidase 1	QSOX1	1.39522	1.24166	2.47168	2.08813	o
sp|O75882|ATRN_HUMAN	O75882	Attractin	ATRN	4.26811	1.10697	3.10282	2.30339
sp|P07355|ANXA2_HUMAN;tr|H0YN42|H0YN42_HUMAN;tr|H0YMU9|H0YMU9_HUMAN;tr|H0YMD0|H0YMD0_HUMAN;sp|A6NMY6|AXA2L_HUMAN;tr|H0YKS4|H0YKS4_HUMAN;tr|H0YM50|H0YM50_HUMAN;tr|H0YNP5|H0YNP5_HUMAN;tr|H0YL33|H0YL33_HUMAN;tr|H0YN28|H0YN28_HUMAN	P07355	Annexin A2	ANXA2	3.11762	3.45061	1.5477	2.34995	o
sp|P04433|KV311_HUMAN;sp|A0A0A0MRZ8|KVD11_HUMAN	P04433	Immunoglobulin kappa variable 3-11	IGKV3-11	9.72795	7.12642	3.28596	1.00769
sp|O00187|MASP2_HUMAN	O00187	Mannan-binding lectin serine protease 2	MASP2	2.31654	1.7016	1.4907	4.41606
sp|P02679|FIBG_HUMAN;tr|C9JEU5|C9JEU5_HUMAN;tr|C9JC84|C9JC84_HUMAN	P02679	Fibrinogen gamma chain	FGG	5.49175	-11.7067	2.80361	6.79266		o	o
sp|P02751|FINC_HUMAN;tr|H0Y7Z1|H0Y7Z1_HUMAN	P02751	Fibronectin	FN1	1.47547	-2.10874	1.3314	2.14949		o	o
sp|P01042|KNG1_HUMAN	P01042	Kininogen-1	KNG1	2.02796	-1.38568	2.14276	2.15595
sp|Q16777|H2A2C_HUMAN;sp|Q6FI13|H2A2A_HUMAN;sp|Q99878|H2A1J_HUMAN;sp|Q96KK5|H2A1H_HUMAN;sp|Q9BTM1|H2AJ_HUMAN;sp|P20671|H2A1D_HUMAN;sp|P0C0S8|H2A1_HUMAN;tr|A0A0U1RR32|A0A0U1RR32_HUMAN;tr|A0A0U1RRH7|A0A0U1RRH7_HUMAN;tr|H0YFX9|H0YFX9_HUMAN	Q16777	Histone H2A type 2-C	H2AC20			3.35899	6.00141
sp|P62805|H4_HUMAN	P62805	Histone H4	H4C1			2.84787	6.29872
sp|Q99880|H2B1L_HUMAN;sp|Q99879|H2B1M_HUMAN;sp|Q99877|H2B1N_HUMAN;sp|Q93079|H2B1H_HUMAN;sp|Q5QNW6|H2B2F_HUMAN;sp|P62807|H2B1C_HUMAN;sp|P58876|H2B1D_HUMAN;sp|P57053|H2BFS_HUMAN;sp|O60814|H2B1K_HUMAN;tr|U3KQK0|U3KQK0_HUMAN	Q99880	Histone H2B type 1-L	H2BC13			4.00501	6.11737
sp|P02144|MYG_HUMAN;tr|B0QYF8|B0QYF8_HUMAN;tr|F2Z2F1|F2Z2F1_HUMAN;tr|Q8WVH6|Q8WVH6_HUMAN	P02144	Myoglobin	MB			3.53041	8.05895
tr|K7EMV3|K7EMV3_HUMAN;tr|A0A590UJJ6|A0A590UJJ6_HUMAN;tr|B4DEB1|B4DEB1_HUMAN;tr|K7EK07|K7EK07_HUMAN;sp|Q71DI3|H32_HUMAN;sp|Q16695|H31T_HUMAN;sp|P84243|H33_HUMAN;sp|P68431|H31_HUMAN;tr|K7ES00|K7ES00_HUMAN;tr|K7EP01|K7EP01_HUMAN;sp|Q6NXT2|H3C_HUMAN	K7EMV3	Histone H3	H3-3B			4.26068	7.18139
sp|P00338|LDHA_HUMAN;tr|F5GXY2|F5GXY2_HUMAN	P00338	L-lactate dehydrogenase A chain	LDHA	1.1103	1.31089	2.58198	2.7189		o	o
sp|P60174|TPIS_HUMAN	P60174	Triosephosphate isomerase	TPI1			4.36997	4.36795
sp|Q08380|LG3BP_HUMAN	Q08380	Galectin-3-binding protein	LGALS3BP	1.23818	0.902323	5.32316	5.89792
sp|P07900|HS90A_HUMAN	P07900	Heat shock protein HSP 90-alpha	HSP90AA1			1.70241	2.54284	o
sp|P02794|FRIH_HUMAN;tr|G3V192|G3V192_HUMAN;tr|G3V1D1|G3V1D1_HUMAN	P02794	Ferritin heavy chain	FTH1			2.51378	4.16714	o	o
tr|H3BQN4|H3BQN4_HUMAN;sp|P04075|ALDOA_HUMAN;tr|J3KPS3|J3KPS3_HUMAN;tr|H3BPS8|H3BPS8_HUMAN;tr|H3BUH7|H3BUH7_HUMAN;tr|H3BR04|H3BR04_HUMAN;tr|H3BMQ8|H3BMQ8_HUMAN	H3BQN4	Fructose-bisphosphate aldolase	ALDOA			1.75735	2.60948	o
sp|P62937|PPIA_HUMAN;tr|F8WE65|F8WE65_HUMAN;tr|C9J5S7|C9J5S7_HUMAN	P62937	Peptidyl-prolyl cis-trans isomerase A	PPIA			4.30197	5.73499	o
tr|A0A0A0MSI0|A0A0A0MSI0_HUMAN;sp|Q06830|PRDX1_HUMAN;tr|A0A0A0MRQ5|A0A0A0MRQ5_HUMAN	A0A0A0MSI0	Peroxiredoxin-1 (Fragment)	PRDX1	0.155156	0.373367	3.12523	4.53464
sp|P19320|VCAM1_HUMAN;tr|E9PDD2|E9PDD2_HUMAN	P19320	Vascular cell adhesion protein 1	VCAM1			4.25755	6.70951		o	o
sp|P10599|THIO_HUMAN	P10599	Thioredoxin	TXN			4.3579	5.42194		o
sp|P02760|AMBP_HUMAN;tr|S4R3Y4|S4R3Y4_HUMAN	P02760	Protein AMBP	AMBP	0.635061	0.475752	4.8325	4.07244
sp|P07195|LDHB_HUMAN;tr|A0A5F9ZHM4|A0A5F9ZHM4_HUMAN;tr|A0A3B3IS95|A0A3B3IS95_HUMAN;tr|A8MW50|A8MW50_HUMAN;tr|C9J7H8|C9J7H8_HUMAN	P07195	L-lactate dehydrogenase B chain	LDHB			4.02862	5.08204
tr|A0A2Q2TTZ9|A0A2Q2TTZ9_HUMAN;sp|P01594|KV133_HUMAN;sp|P01593|KVD33_HUMAN	A0A2Q2TTZ9	Immunoglobulin kappa variable 1-33	IGKV1D-33	0.181643	0.0931254	3.13528	1.10962
sp|P02750|A2GL_HUMAN	P02750	Leucine-rich alpha-2-glycoprotein	LRG1	0.176778	0.134217	4.74157	3.7781	o	o
sp|P04179|SODM_HUMAN;tr|F5H3C5|F5H3C5_HUMAN;tr|F5H4R2|F5H4R2_HUMAN;tr|F5GYZ5|F5GYZ5_HUMAN;tr|G8JLJ2|G8JLJ2_HUMAN	P04179	Superoxide dismutase [Mn], mitochondrial	SOD2			3.05478	4.20228		o	o
sp|P07737|PROF1_HUMAN;tr|K7EJ44|K7EJ44_HUMAN	P07737	Profilin-1	PFN1			4.48831	6.62638
sp|P01619|KV320_HUMAN	P01619	Immunoglobulin kappa variable 3-20	IGKV3-20	0.706977	0.454831	3.27184	1.88132
sp|P00450|CERU_HUMAN;tr|E9PFZ2|E9PFZ2_HUMAN;tr|H7C5R1|H7C5R1_HUMAN	P00450	Ceruloplasmin	CP	0.461452	0.12666	3.41727	1.69466		o	o
sp|P26038|MOES_HUMAN	P26038	Moesin	MSN			4.68142	6.10848
sp|P02763|A1AG1_HUMAN	P02763	Alpha-1-acid glycoprotein 1	ORM1	0.211044	0.175456	2.83232	1.34918	o	o	o
sp|P01011|AACT_HUMAN;tr|G3V595|G3V595_HUMAN	P01011	Alpha-1-antichymotrypsin	SERPINA3	0.885453	0.676286	4.19083	2.71316	o	o	o
sp|P02765|FETUA_HUMAN;tr|C9JV77|C9JV77_HUMAN	P02765	Alpha-2-HS-glycoprotein	AHSG	0.625624	0.31516	2.85175	1.19508	o
sp|Q92820|GGH_HUMAN	Q92820	Gamma-glutamyl hydrolase	GGH	1.23562	1.61059	1.57048	2.33595	o
sp|P00918|CAH2_HUMAN	P00918	Carbonic anhydrase 2	CA2	0.819021	1.32379	2.12293	3.43742		o
sp|Q9NZP8|C1RL_HUMAN	Q9NZP8	Complement C1r subcomponent-like protein	C1RL	1.24563	1.13745	2.13603	3.81854
sp|P25311|ZA2G_HUMAN;tr|C9JEV0|C9JEV0_HUMAN	P25311	Zinc-alpha-2-glycoprotein	AZGP1	0.138998	-0.104021	6.00624	3.09701
sp|P05154|IPSP_HUMAN;tr|G3V2M1|G3V2M1_HUMAN	P05154	Plasma serine protease inhibitor	SERPINA5	0.0897367	-0.16796	3.95792	5.41986
sp|P01833|PIGR_HUMAN	P01833	Polymeric immunoglobulin receptor	PIGR			3.51039	8.35109	o	o	o
sp|P30043|BLVRB_HUMAN;tr|A0A2R8YEP4|A0A2R8YEP4_HUMAN;tr|M0R192|M0R192_HUMAN;tr|A0A2R8Y7Y9|A0A2R8Y7Y9_HUMAN;tr|M0QZL1|M0QZL1_HUMAN	P30043	Flavin reductase (NADPH)	BLVRB			2.99262	4.27054
sp|Q6EMK4|VASN_HUMAN	Q6EMK4	Vasorin	VASN			1.55814	5.41759
sp|Q93088|BHMT1_HUMAN;tr|E5RJH0|E5RJH0_HUMAN	Q93088	Betaine--homocysteine S-methyltransferase 1	BHMT			2.61208	3.17656
sp|P07148|FABPL_HUMAN;tr|A8MW49|A8MW49_HUMAN	P07148	Fatty acid-binding protein, liver	FABP1			5.4812	7.84934		o	o
sp|P08637|FCG3A_HUMAN;tr|H0Y755|H0Y755_HUMAN	P08637	Low affinity immunoglobulin gamma Fc region receptor III-A	FCGR3A			2.20194	4.59138
sp|P00558|PGK1_HUMAN	P00558	Phosphoglycerate kinase 1	PGK1			3.03074	3.57574
sp|P30046|DOPD_HUMAN;sp|A6NHG4|DDTL_HUMAN;tr|B5MC82|B5MC82_HUMAN;tr|J3KQ18|J3KQ18_HUMAN	P30046	D-dopachrome decarboxylase	DDT			2.09938	3.21856
sp|P04040|CATA_HUMAN	P04040	Catalase	CAT			1.55898	2.5161	o	o	o
tr|B8ZZ51|B8ZZ51_HUMAN;tr|B9A041|B9A041_HUMAN;sp|P40925|MDHC_HUMAN;tr|A0A5K1VW95|A0A5K1VW95_HUMAN	B8ZZ51	Malate dehydrogenase, cytoplasmic	MDH1			2.2162	2.71557
tr|A0A5H1ZRS2|A0A5H1ZRS2_HUMAN;sp|P01615|KVD28_HUMAN;sp|A0A075B6P5|KV228_HUMAN	A0A5H1ZRS2	Immunoglobulin kappa variable 2D-28	IGKV2D-28	0.873933	2.2321	1.90854	1.19257
sp|P05413|FABPH_HUMAN;tr|S4R371|S4R371_HUMAN;tr|S4R3A2|S4R3A2_HUMAN	P05413	Fatty acid-binding protein, heart	FABP3			4.62443	8.20863
sp|O75874|IDHC_HUMAN;tr|C9J4N6|C9J4N6_HUMAN	O75874	Isocitrate dehydrogenase [NADP] cytoplasmic	IDH1			2.8388	2.73393	o		o
sp|O75223|GGCT_HUMAN;tr|B8ZZK2|B8ZZK2_HUMAN;tr|M0QZK8|M0QZK8_HUMAN;tr|H7BZK5|H7BZK5_HUMAN	O75223	Gamma-glutamylcyclotransferase	GGCT			2.19793	3.88899
sp|P06733|ENOA_HUMAN;tr|A0A2R8Y6G6|A0A2R8Y6G6_HUMAN	P06733	Alpha-enolase	ENO1			3.69944	5.77434
sp|P30086|PEBP1_HUMAN	P30086	Phosphatidylethanolamine-binding protein 1	PEBP1			8.29195	7.57798
tr|E7EQB2|E7EQB2_HUMAN;tr|E7ER44|E7ER44_HUMAN;sp|P02788|TRFL_HUMAN	E7EQB2	Lactotransferrin (Fragment)	LTF	0.87955	1.58619	1.76473	4.16381	o
sp|P06312|KV401_HUMAN	P06312	Immunoglobulin kappa variable 4-1	IGKV4-1	0.804306	-0.5085	1.68237	1.07526
sp|B9A064|IGLL5_HUMAN;tr|A0A0B4J231|A0A0B4J231_HUMAN;tr|A0A5H1ZRQ4|A0A5H1ZRQ4_HUMAN;sp|P0CG04|IGLC1_HUMAN	B9A064	Immunoglobulin lambda-like polypeptide 5	IGLL5	0.0178865	-0.035752	1.8698	1.09788
tr|A0A087X1J7|A0A087X1J7_HUMAN;sp|P22352|GPX3_HUMAN	A0A087X1J7	Glutathione peroxidase	GPX3	0.578458	0.607646	3.11081	3.28569
sp|P18669|PGAM1_HUMAN;sp|P15259|PGAM2_HUMAN;sp|Q8N0Y7|PGAM4_HUMAN	P18669	Phosphoglycerate mutase 1	PGAM1			3.12887	3.24839	o		o
sp|P07911|UROM_HUMAN;tr|X6RBG4|X6RBG4_HUMAN	P07911	Uromodulin	UMOD			5.73879	13.2611
sp|P10153|RNAS2_HUMAN	P10153	Non-secretory ribonuclease	RNASE2			5.75748	10.9304	o	o
sp|P41222|PTGDS_HUMAN;tr|H0Y5A1|H0Y5A1_HUMAN;tr|Q5SQ11|Q5SQ11_HUMAN	P41222	Prostaglandin-H2 D-isomerase	PTGDS			7.85503	10.5333			o
sp|P98164|LRP2_HUMAN	P98164	Low-density lipoprotein receptor-related protein 2	LRP2			6.95484	9.83202
sp|P17900|SAP3_HUMAN;tr|H0YBY3|H0YBY3_HUMAN	P17900	Ganglioside GM2 activator	GM2A			5.30541	9.50205	o	o	o
tr|E9PNW4|E9PNW4_HUMAN;tr|A0A2U3TZL5|A0A2U3TZL5_HUMAN;sp|P13987|CD59_HUMAN;tr|H0YET2|H0YET2_HUMAN	E9PNW4	CD59 glycoprotein				5.35318	9.35876
sp|P15144|AMPN_HUMAN	P15144	Aminopeptidase N	ANPEP			8.83801	9.22873	o	o
tr|J3QQU6|J3QQU6_HUMAN;tr|J3KSN0|J3KSN0_HUMAN;tr|J3QKK2|J3QKK2_HUMAN;tr|J3KTR4|J3KTR4_HUMAN;sp|Q8WVN6|SCTM1_HUMAN	J3QQU6	Secreted and transmembrane protein 1	SECTM1			4.29775	9.11344
sp|P05451|REG1A_HUMAN	P05451	Lithostathine-1-alpha	REG1A			6.73632	9.11134
sp|P27487|DPP4_HUMAN	P27487	Dipeptidyl peptidase 4	DPP4			7.09519	9.0375		o	o
sp|P98160|PGBM_HUMAN	P98160	Basement membrane-specific heparan sulfate proteoglycan core protein	HSPG2			4.51699	8.95846		o	o
sp|P10253|LYAG_HUMAN	P10253	Lysosomal alpha-glucosidase	GAA			6.48184	8.90838	o
tr|Q5T123|Q5T123_HUMAN;sp|Q9H299|SH3L3_HUMAN	Q5T123	SH3 domain-binding glutamic acid-rich-like protein 3	SH3BGRL3			5.04121	8.73701
sp|P0DJD8|PEPA3_HUMAN;sp|P0DJD9|PEPA5_HUMAN;sp|P0DJD7|PEPA4_HUMAN	P0DJD8	Pepsin A-3	PGA3			6.1287	8.64675
sp|P05161|ISG15_HUMAN;tr|A0A096LPJ4|A0A096LPJ4_HUMAN;tr|A0A096LNZ9|A0A096LNZ9_HUMAN	P05161	Ubiquitin-like protein ISG15	ISG15			4.94405	8.56329		o	o
tr|D6RBV2|D6RBV2_HUMAN;sp|Q12907|LMAN2_HUMAN;tr|D6RIU4|D6RIU4_HUMAN;tr|D6RDX1|D6RDX1_HUMAN	D6RBV2	Vesicular integral-membrane protein VIP36	LMAN2			2.83152	8.41028
tr|A0A087X0S5|A0A087X0S5_HUMAN;sp|P12109|CO6A1_HUMAN	A0A087X0S5	Collagen alpha-1(VI) chain	COL6A1			4.1326	8.11563
sp|P15586|GNS_HUMAN;tr|H7C3P4|H7C3P4_HUMAN;tr|F6S8M0|F6S8M0_HUMAN;tr|H0YFA9|H0YFA9_HUMAN;tr|F5H4C6|F5H4C6_HUMAN	P15586	N-acetylglucosamine-6-sulfatase	GNS			7.16845	7.8785	o
tr|A0A494C0G5|A0A494C0G5_HUMAN	A0A494C0G5	Agrin	AGRN			5.03679	7.74454
tr|H0YD13|H0YD13_HUMAN;tr|H0YDW7|H0YDW7_HUMAN;tr|H0YCV9|H0YCV9_HUMAN;tr|H0Y5E4|H0Y5E4_HUMAN;sp|P16070|CD44_HUMAN;tr|E9PKC6|E9PKC6_HUMAN;tr|H0YDX6|H0YDX6_HUMAN;tr|H0YD17|H0YD17_HUMAN;tr|H0Y2P0|H0Y2P0_HUMAN	H0YD13	CD44 antigen	CD44			5.2656	7.74056	o	o	o
sp|Q96IU4|ABHEB_HUMAN;tr|B4DQI4|B4DQI4_HUMAN;tr|F8W9U3|F8W9U3_HUMAN	Q96IU4	Protein ABHD14B	ABHD14B			5.19465	7.71838
sp|P10451|OSTP_HUMAN;tr|D6R9C5|D6R9C5_HUMAN	P10451	Osteopontin	SPP1			4.49696	7.71241		o	o
sp|Q16270|IBP7_HUMAN	Q16270	Insulin-like growth factor-binding protein 7	IGFBP7			7.63792	7.58247
sp|Q9UBR2|CATZ_HUMAN	Q9UBR2	Cathepsin Z	CTSZ			5.25036	7.53748	o	o	o
sp|P80188|NGAL_HUMAN;tr|X6R8F3|X6R8F3_HUMAN	P80188	Neutrophil gelatinase-associated lipocalin	LCN2			5.23594	7.47957	o	o	o
sp|P54802|ANAG_HUMAN	P54802	Alpha-N-acetylglucosaminidase	NAGLU			5.28814	7.32821		o
tr|E7ER45|E7ER45_HUMAN;tr|A0A0J9YVZ3|A0A0J9YVZ3_HUMAN;sp|O43451|MGA_HUMAN;tr|A0A0J9YX77|A0A0J9YX77_HUMAN	E7ER45	Maltase-glucoamylase, intestinal	MGAM			4.74382	7.26824	o
sp|P12830|CADH1_HUMAN;tr|A0A087WXI5|A0A087WXI5_HUMAN;tr|A0A087WX17|A0A087WX17_HUMAN;tr|A0A087WU43|A0A087WU43_HUMAN;tr|H3BNC6|H3BNC6_HUMAN	P12830	Cadherin-1	CDH1			3.55801	7.12752		o	o
tr|A0A0U1RQV3|A0A0U1RQV3_HUMAN;sp|Q12805|FBLN3_HUMAN	A0A0U1RQV3	EGF-containing fibulin-like extracellular matrix protein 1 (Fragment)	EFEMP1			5.40594	7.03834
sp|P01133|EGF_HUMAN;tr|A0A494C018|A0A494C018_HUMAN	P01133	Pro-epidermal growth factor	EGF			2.14356	6.98941
sp|P18510|IL1RA_HUMAN	P18510	Interleukin-1 receptor antagonist protein	IL1RN			4.38494	6.983		o	o
sp|P04080|CYTB_HUMAN;tr|A0A1W2PQG6|A0A1W2PQG6_HUMAN	P04080	Cystatin-B	CSTB			4.09352	6.93342	o
sp|Q15828|CYTM_HUMAN	Q15828	Cystatin-M	CST6			5.10971	6.91287
sp|P13473|LAMP2_HUMAN;tr|H0YCG2|H0YCG2_HUMAN	P13473	Lysosome-associated membrane glycoprotein 2	LAMP2			5.34348	6.87896	o
sp|O60494|CUBN_HUMAN	O60494	Cubilin	CUBN			2.9697	6.8247
sp|P01036|CYTS_HUMAN	P01036	Cystatin-S	CST4			5.19647	6.80788
sp|P04746|AMYP_HUMAN	P04746	Pancreatic alpha-amylase	AMY2A			5.08665	6.75482
sp|O95336|6PGL_HUMAN;tr|M0R261|M0R261_HUMAN;tr|M0R0U3|M0R0U3_HUMAN	O95336	6-phosphogluconolactonase	PGLS			3.87515	6.71882
sp|P55290|CAD13_HUMAN	P55290	Cadherin-13	CDH13			5.06822	6.65984		o
sp|Q9Y5Y7|LYVE1_HUMAN	Q9Y5Y7	Lymphatic vessel endothelial hyaluronic acid receptor 1	LYVE1			5.21389	6.58002		o
sp|Q01459|DIAC_HUMAN	Q01459	Di-N-acetylchitobiase	CTBS			5.85499	6.47247
sp|P53634|CATC_HUMAN;tr|H0YCY8|H0YCY8_HUMAN	P53634	Dipeptidyl peptidase 1	CTSC			4.11344	6.46345	o	o
sp|Q14019|COTL1_HUMAN;tr|H3BT58|H3BT58_HUMAN	Q14019	Coactosin-like protein	COTL1			3.44464	6.30858	o	o
sp|P00441|SODC_HUMAN;tr|H7BYH4|H7BYH4_HUMAN	P00441	Superoxide dismutase [Cu-Zn]	SOD1			7.00106	6.20958		o
sp|P31997|CEAM8_HUMAN	P31997	Carcinoembryonic antigen-related cell adhesion molecule 8	CEACAM8			3.77336	6.12225	o
tr|A0A0C4DGN4|A0A0C4DGN4_HUMAN;sp|Q96DA0|ZG16B_HUMAN	A0A0C4DGN4	Zymogen granule protein 16 homolog B	ZG16B			4.54328	6.03926
sp|Q8NBJ4|GOLM1_HUMAN	Q8NBJ4	Golgi membrane protein 1	GOLM1			4.51566	6.00271
sp|P35754|GLRX1_HUMAN	P35754	Glutaredoxin-1	GLRX			4.50788	5.90194
sp|O00592|PODXL_HUMAN	O00592	Podocalyxin	PODXL			2.77081	5.87004
sp|P61970|NTF2_HUMAN;tr|H3BRV9|H3BRV9_HUMAN	P61970	Nuclear transport factor 2	NUTF2			2.54158	5.83219
sp|P52758|RIDA_HUMAN;tr|H0YBX3|H0YBX3_HUMAN;tr|H0YB34|H0YB34_HUMAN	P52758	2-iminobutanoate/2-iminopropanoate deaminase	RIDA			3.24994	5.81184
sp|Q9NRX4|PHP14_HUMAN	Q9NRX4	14 kDa phosphohistidine phosphatase	PHPT1			4.05386	5.74992
sp|Q969H8|MYDGF_HUMAN;tr|M0QXF7|M0QXF7_HUMAN;tr|M0QYN0|M0QYN0_HUMAN	Q969H8	Myeloid-derived growth factor	MYDGF			3.90342	5.69187
sp|Q99988|GDF15_HUMAN	Q99988	Growth/differentiation factor 15	GDF15			3.86488	5.6393		o	o
sp|P30740|ILEU_HUMAN	P30740	Leukocyte elastase inhibitor	SERPINB1			5.27304	5.57768	o	o
sp|Q16769|QPCT_HUMAN;tr|B5MCZ9|B5MCZ9_HUMAN	Q16769	Glutaminyl-peptide cyclotransferase	QPCT			4.885	5.43312	o
tr|A0A2R8YD45|A0A2R8YD45_HUMAN;sp|O14773|TPP1_HUMAN;tr|A0A2R8Y7U1|A0A2R8Y7U1_HUMAN;tr|A0A2R8YGD1|A0A2R8YGD1_HUMAN	A0A2R8YD45	Tripeptidyl-peptidase 1	TPP1			2.3521	5.43109
sp|Q9BYE9|CDHR2_HUMAN	Q9BYE9	Cadherin-related family member 2	CDHR2			2.16253	5.42225
sp|P20142|PEPC_HUMAN;tr|A2A3L9|A2A3L9_HUMAN;tr|Q4VXA6|Q4VXA6_HUMAN	P20142	Gastricsin	PGC			4.24633	5.38898
tr|E7EQR4|E7EQR4_HUMAN;sp|P15311|EZRI_HUMAN	E7EQR4	Ezrin	EZR			7.948	5.32289
sp|O43707|ACTN4_HUMAN	O43707	Alpha-actinin-4	ACTN4			3.28653	5.30704
sp|P11279|LAMP1_HUMAN	P11279	Lysosome-associated membrane glycoprotein 1	LAMP1			3.77096	5.30686	o
tr|D6REQ6|D6REQ6_HUMAN;tr|D6RHI9|D6RHI9_HUMAN;sp|O00584|RNT2_HUMAN;tr|A0A087WZM2|A0A087WZM2_HUMAN;tr|H0YAE9|H0YAE9_HUMAN	D6REQ6	Ribonuclease T2	RNASET2			3.82554	5.28897	o
sp|P07602|SAP_HUMAN;tr|C9JIZ6|C9JIZ6_HUMAN;tr|Q5BJH1|Q5BJH1_HUMAN	P07602	Prosaposin	PSAP			6.18054	5.28749	o
tr|J3KMY5|J3KMY5_HUMAN;sp|P61916|NPC2_HUMAN;tr|H0YIZ1|H0YIZ1_HUMAN;tr|G3V3E8|G3V3E8_HUMAN;tr|E7EMS2|E7EMS2_HUMAN;tr|G3V3D1|G3V3D1_HUMAN;tr|G3V2V8|G3V2V8_HUMAN	J3KMY5	Epididymal secretory protein E1	NPC2			6.82397	5.25124	o
sp|P14543|NID1_HUMAN	P14543	Nidogen-1	NID1			1.92862	5.24476		o
sp|P78324|SHPS1_HUMAN;sp|Q5TFQ8|SIRBL_HUMAN	P78324	Tyrosine-protein phosphatase non-receptor type substrate 1	SIRPA			3.32609	5.22388	o
sp|Q13228|SBP1_HUMAN;tr|A6PVX1|A6PVX1_HUMAN;tr|H0Y532|H0Y532_HUMAN	Q13228	Methanethiol oxidase	SELENBP1			3.36801	5.21553
sp|Q6UXB8|PI16_HUMAN	Q6UXB8	Peptidase inhibitor 16	PI16			1.78076	5.20814
tr|C9JMH2|C9JMH2_HUMAN;tr|A0A6Q8PF58|A0A6Q8PF58_HUMAN;tr|C9J126|C9J126_HUMAN;sp|P19022|CADH2_HUMAN;tr|A0A6Q8PHJ8|A0A6Q8PHJ8_HUMAN	C9JMH2	Cadherin-2 (Fragment)	CDH2			2.30548	5.15561		o	o
sp|Q14515|SPRL1_HUMAN	Q14515	SPARC-like protein 1	SPARCL1			4.39987	5.13545
sp|O94919|ENDD1_HUMAN	O94919	Endonuclease domain-containing 1 protein	ENDOD1			1.91348	5.12656
sp|P19835|CEL_HUMAN;tr|X6R868|X6R868_HUMAN	P19835	Bile salt-activated lipase	CEL			2.38666	5.12551
sp|Q9NQ84|GPC5C_HUMAN;tr|A8MXZ4|A8MXZ4_HUMAN;tr|A0A0C4DFY5|A0A0C4DFY5_HUMAN;tr|J9JIE0|J9JIE0_HUMAN	Q9NQ84	G-protein coupled receptor family C group 5 member C	GPRC5C			6.75737	5.12137
sp|O95998|I18BP_HUMAN;tr|G3V1C5|G3V1C5_HUMAN	O95998	Interleukin-18-binding protein	IL18BP			1.75797	5.11493		o
sp|Q9HD89|RETN_HUMAN	Q9HD89	Resistin	RETN			2.16261	5.1117	o	o
tr|C9J8Z4|C9J8Z4_HUMAN;sp|Q969P0|IGSF8_HUMAN	C9J8Z4	Immunoglobulin superfamily member 8 (Fragment)	IGSF8			2.42173	5.10735
sp|Q9Y646|CBPQ_HUMAN;tr|E5RJA8|E5RJA8_HUMAN	Q9Y646	Carboxypeptidase Q	CPQ			3.17501	5.06238
sp|Q92520|FAM3C_HUMAN	Q92520	Protein FAM3C	FAM3C			2.32176	5.05108
sp|Q9HAT2|SIAE_HUMAN	Q9HAT2	Sialate O-acetylesterase	SIAE			5.29383	5.03895
sp|O75594|PGRP1_HUMAN	O75594	Peptidoglycan recognition protein 1	PGLYRP1			1.93661	4.98591	o
sp|P09211|GSTP1_HUMAN;tr|A8MX94|A8MX94_HUMAN	P09211	Glutathione S-transferase P	GSTP1			4.64533	4.94971	o	o
tr|C9JFR7|C9JFR7_HUMAN;sp|P99999|CYC_HUMAN	C9JFR7	Cytochrome c (Fragment)	CYCS			3.74857	4.94171
tr|Q60FE5|Q60FE5_HUMAN;sp|P21333|FLNA_HUMAN;tr|A0A087WWY3|A0A087WWY3_HUMAN	Q60FE5	Filamin-A	FLNA			3.25649	4.8412
sp|O00241|SIRB1_HUMAN;tr|H3BRP9|H3BRP9_HUMAN;tr|H3BV43|H3BV43_HUMAN;tr|H3BML4|H3BML4_HUMAN;tr|H9KV29|H9KV29_HUMAN	O00241	Signal-regulatory protein beta-1	SIRPB1			1.50151	4.77261	o
sp|O95865|DDAH2_HUMAN;tr|A0A140T971|A0A140T971_HUMAN;tr|Q5SSV3|Q5SSV3_HUMAN;tr|Q5SRR8|Q5SRR8_HUMAN;tr|H0Y7N1|H0Y7N1_HUMAN	O95865	N(G),N(G)-dimethylarginine dimethylaminohydrolase 2	DDAH2			2.17874	4.74871
tr|M0QXC5|M0QXC5_HUMAN;sp|O96009|NAPSA_HUMAN	M0QXC5	Napsin-A (Fragment)	NAPSA			3.96177	4.67269
tr|A0A2R8YDZ0|A0A2R8YDZ0_HUMAN;tr|I3L192|I3L192_HUMAN;tr|A0A087X2B5|A0A087X2B5_HUMAN;sp|P35613|BASI_HUMAN	A0A2R8YDZ0	Basigin	BSG			5.58633	4.62664
sp|Q14315|FLNC_HUMAN	Q14315	Filamin-C	FLNC			4.15694	4.62518
sp|P08294|SODE_HUMAN	P08294	Extracellular superoxide dismutase [Cu-Zn]	SOD3			2.86797	4.57233		o
sp|P06870|KLK1_HUMAN	P06870	Kallikrein-1	KLK1			2.67775	4.54585
sp|Q5JS37|NHLC3_HUMAN;tr|C9J973|C9J973_HUMAN	Q5JS37	NHL repeat-containing protein 3	NHLRC3			3.87083	4.4642	o
sp|Q9HCU0|CD248_HUMAN	Q9HCU0	Endosialin	CD248			3.40958	4.40121
sp|P30047|GFRP_HUMAN;tr|H0YNX7|H0YNX7_HUMAN	P30047	GTP cyclohydrolase 1 feedback regulatory protein	GCHFR			2.98033	4.39099			o
sp|P10619|PPGB_HUMAN;tr|X6R5C5|X6R5C5_HUMAN;tr|X6R8A1|X6R8A1_HUMAN	P10619	Lysosomal protective protein	CTSA			2.41873	4.38361	o
sp|P09603|CSF1_HUMAN;tr|E9PJA2|E9PJA2_HUMAN	P09603	Macrophage colony-stimulating factor 1	CSF1			2.78331	4.37748		o	o
sp|P24855|DNAS1_HUMAN	P24855	Deoxyribonuclease-1	DNASE1			2.75612	4.36662	o
sp|Q02487|DSC2_HUMAN;tr|A0A3B3ISU0|A0A3B3ISU0_HUMAN	Q02487	Desmocollin-2	DSC2			4.00595	4.32149		o
sp|P08236|BGLR_HUMAN	P08236	Beta-glucuronidase	GUSB			3.89748	4.30583	o	o	o
sp|Q07075|AMPE_HUMAN	Q07075	Glutamyl aminopeptidase	ENPEP			2.14003	4.28376
sp|P19801|AOC1_HUMAN	P19801	Amiloride-sensitive amine oxidase [copper-containing]	AOC1			2.14731	4.28338	o
tr|J3QRJ3|J3QRJ3_HUMAN;tr|E9PIM6|E9PIM6_HUMAN;sp|P04216|THY1_HUMAN;tr|E9PNQ8|E9PNQ8_HUMAN	J3QRJ3	Thy-1 antigen	THY1			2.24899	4.27018		o	o
sp|P55287|CAD11_HUMAN;tr|H3BUU9|H3BUU9_HUMAN	P55287	Cadherin-11	CDH11			2.1689	4.25513		o
tr|E5RGN3|E5RGN3_HUMAN;sp|O00244|ATOX1_HUMAN;tr|E5RIM7|E5RIM7_HUMAN	E5RGN3	Copper transport protein ATOX1	ATOX1			2.0639	4.2413
sp|Q9BRK3|MXRA8_HUMAN	Q9BRK3	Matrix remodeling-associated protein 8	MXRA8			1.51562	4.19972
sp|P11684|UTER_HUMAN;tr|E9PN95|E9PN95_HUMAN	P11684	Uteroglobin	SCGB1A1			2.52071	4.18268
tr|A0A0A0MSA9|A0A0A0MSA9_HUMAN;tr|A0A0C4DG49|A0A0C4DG49_HUMAN;sp|P15151|PVR_HUMAN	A0A0A0MSA9	Poliovirus receptor	PVR			2.36119	4.18191
sp|P08473|NEP_HUMAN;tr|A0A6Q8PFY6|A0A6Q8PFY6_HUMAN	P08473	Neprilysin	MME			2.8566	4.17867	o
sp|P07108|ACBP_HUMAN;tr|B8ZWD1|B8ZWD1_HUMAN;tr|A0A0A0MTI5|A0A0A0MTI5_HUMAN	P07108	Acyl-CoA-binding protein	DBI			2.11933	4.16783		o	o
sp|O00560|SDCB1_HUMAN;tr|B4DHN5|B4DHN5_HUMAN;tr|E9PBU7|E9PBU7_HUMAN	O00560	Syntenin-1	SDCBP			4.2173	4.13043	o
sp|Q9UKU9|ANGL2_HUMAN	Q9UKU9	Angiopoietin-related protein 2	ANGPTL2			1.84729	4.10631			o
sp|P07858|CATB_HUMAN;tr|R4GMQ5|R4GMQ5_HUMAN	P07858	Cathepsin B	CTSB			3.89347	4.09606	o	o	o
sp|P11021|BIP_HUMAN	P11021	Endoplasmic reticulum chaperone BiP	HSPA5			3.2903	4.0823		o	o
sp|O75368|SH3L1_HUMAN	O75368	SH3 domain-binding glutamic acid-rich-like protein	SH3BGRL			2.51413	4.07716
sp|P30530|UFO_HUMAN;tr|M0R0W6|M0R0W6_HUMAN	P30530	Tyrosine-protein kinase receptor UFO	AXL			1.76334	4.06833
sp|P51688|SPHM_HUMAN;tr|I3NI22|I3NI22_HUMAN	P51688	N-sulphoglucosamine sulphohydrolase	SGSH			3.74041	4.02607
sp|P24158|PRTN3_HUMAN;tr|U3KPS2|U3KPS2_HUMAN	P24158	Myeloblastin	PRTN3			3.3526	4.0177	o	o
sp|P07998|RNAS1_HUMAN;tr|G3V357|G3V357_HUMAN	P07998	Ribonuclease pancreatic	RNASE1			3.02426	4.00396		o	o
sp|Q9UNN8|EPCR_HUMAN;tr|A0A0U1RQQ4|A0A0U1RQQ4_HUMAN	Q9UNN8	Endothelial protein C receptor	PROCR			1.53273	3.99704
tr|C9J6H2|C9J6H2_HUMAN;tr|C9JXF9|C9JXF9_HUMAN;sp|P08833|IBP1_HUMAN	C9J6H2	Insulin-like growth factor-binding protein 1	IGFBP1			1.96561	3.9931		o	o
tr|X6RKS3|X6RKS3_HUMAN;tr|A2A2V1|A2A2V1_HUMAN;sp|P04156|PRIO_HUMAN	X6RKS3	Major prion protein (Fragment)	PRNP			3.84563	3.94435		o
sp|Q9H8L6|MMRN2_HUMAN	Q9H8L6	Multimerin-2	MMRN2			1.75711	3.90882
sp|Q96FE7|P3IP1_HUMAN;tr|C9JMK5|C9JMK5_HUMAN	Q96FE7	Phosphoinositide-3-kinase-interacting protein 1	PIK3IP1			1.88769	3.88624
tr|A0A087X0K0|A0A087X0K0_HUMAN;sp|P39059|COFA1_HUMAN	A0A087X0K0	Collagen alpha-1(XV) chain	COL15A1			1.96535	3.87021		o
sp|P05783|K1C18_HUMAN;tr|F8VZY9|F8VZY9_HUMAN	P05783	Keratin, type I cytoskeletal 18	KRT18			4.45876	3.85363		o
tr|A0A1B0GU86|A0A1B0GU86_HUMAN;sp|Q03154|ACY1_HUMAN;tr|A0A1B0GW23|A0A1B0GW23_HUMAN;tr|C9JMV9|C9JMV9_HUMAN;tr|A0A1B0GV31|A0A1B0GV31_HUMAN	A0A1B0GU86	N-acyl-L-amino-acid amidohydrolase	ACY1			2.32238	3.83178
sp|P31431|SDC4_HUMAN	P31431	Syndecan-4	SDC4			1.5111	3.79164		o	o
sp|P02511|CRYAB_HUMAN;tr|E9PJL7|E9PJL7_HUMAN;tr|A0A024R3B9|A0A024R3B9_HUMAN;tr|E9PRA8|E9PRA8_HUMAN;tr|E9PNH7|E9PNH7_HUMAN	P02511	Alpha-crystallin B chain	CRYAB			1.55324	3.77605		o	o
sp|P27797|CALR_HUMAN;tr|K7EJB9|K7EJB9_HUMAN	P27797	Calreticulin	CALR			2.6443	3.76319		o
sp|Q7Z7M0|MEGF8_HUMAN	Q7Z7M0	Multiple epidermal growth factor-like domains protein 8	MEGF8			2.35079	3.76168
sp|P15309|PPAP_HUMAN	P15309	Prostatic acid phosphatase	ACP3			1.81343	3.72733			o
sp|P56537|IF6_HUMAN	P56537	Eukaryotic translation initiation factor 6	EIF6			1.87279	3.70663
tr|A0A087WV17|A0A087WV17_HUMAN;tr|A0A0A0MR14|A0A0A0MR14_HUMAN;tr|A0A0A0MRF2|A0A0A0MRF2_HUMAN;tr|A0A087X1R2|A0A087X1R2_HUMAN;tr|A0A087X0P3|A0A087X0P3_HUMAN	A0A087WV17	Osteoclast-associated immunoglobulin-like receptor	OSCAR			2.17852	3.68424	o
tr|H3BMA1|H3BMA1_HUMAN;tr|H3BUX1|H3BUX1_HUMAN;sp|Q13421|MSLN_HUMAN	H3BMA1	Mesothelin (Fragment)	MSLN			1.96348	3.67664		o
sp|Q02747|GUC2A_HUMAN	Q02747	Guanylin	GUCA2A			2.73019	3.67279
sp|Q92692|NECT2_HUMAN;tr|K7EKE8|K7EKE8_HUMAN	Q92692	Nectin-2	NECTIN2			2.05074	3.64956
tr|A0A1W2PR11|A0A1W2PR11_HUMAN;tr|Q5QT33|Q5QT33_HUMAN;tr|A0A140T962|A0A140T962_HUMAN;tr|A0A140T9J9|A0A140T9J9_HUMAN;tr|A0A140T9B3|A0A140T9B3_HUMAN;tr|A0A1W2PRX1|A0A1W2PRX1_HUMAN	A0A1W2PR11	HLA class I histocompatibility antigen, C alpha chain	HLA-C			2.01102	3.64418
sp|P07711|CATL1_HUMAN;tr|Q5T8F0|Q5T8F0_HUMAN	P07711	Procathepsin L	CTSL			2.20111	3.64007
sp|P39060|COIA1_HUMAN;tr|H7BXV5|H7BXV5_HUMAN	P39060	Collagen alpha-1(XVIII) chain	COL18A1			1.57077	3.62389
sp|P25325|THTM_HUMAN;tr|B1AH49|B1AH49_HUMAN	P25325	3-mercaptopyruvate sulfurtransferase	MPST			1.94558	3.62342
sp|Q9UHL4|DPP2_HUMAN	Q9UHL4	Dipeptidyl peptidase 2	DPP7			1.98736	3.56698	o
sp|P15121|ALDR_HUMAN;tr|E9PCX2|E9PCX2_HUMAN;tr|E9PEF9|E9PEF9_HUMAN	P15121	Aldo-keto reductase family 1 member B1	AKR1B1			2.48992	3.56161		o	o
tr|Q96L35|Q96L35_HUMAN;sp|P54760|EPHB4_HUMAN	Q96L35	Receptor protein-tyrosine kinase	EPHB4			2.22691	3.52557
sp|P12111|CO6A3_HUMAN;tr|E7ENL6|E7ENL6_HUMAN	P12111	Collagen alpha-3(VI) chain	COL6A3			1.58929	3.4839
sp|P25815|S100P_HUMAN	P25815	Protein S100-P	S100P			2.29408	3.44385	o
tr|F8WBR5|F8WBR5_HUMAN;tr|M0QZ52|M0QZ52_HUMAN;tr|G3V479|G3V479_HUMAN;sp|P0DP25|CALM3_HUMAN;sp|P0DP24|CALM2_HUMAN;sp|P0DP23|CALM1_HUMAN	F8WBR5	Calmodulin	CALM2			3.22489	3.39398
sp|P14618|KPYM_HUMAN;tr|H3BTN5|H3BTN5_HUMAN;tr|H3BQ34|H3BQ34_HUMAN;tr|B4DNK4|B4DNK4_HUMAN	P14618	Pyruvate kinase PKM	PKM			1.7027	3.32848	o	o
sp|O43490|PROM1_HUMAN	O43490	Prominin-1	PROM1			3.34456	3.29399
sp|P08572|CO4A2_HUMAN	P08572	Collagen alpha-2(IV) chain	COL4A2			1.52476	3.26283
tr|A0A494BZU0|A0A494BZU0_HUMAN;sp|P40189|IL6RB_HUMAN;tr|D6RH03|D6RH03_HUMAN	A0A494BZU0	Interleukin-6 receptor subunit beta	IL6ST			2.70642	3.2514
sp|Q6PK18|OGFD3_HUMAN;tr|J3QRG1|J3QRG1_HUMAN	Q6PK18	2-oxoglutarate and iron-dependent oxygenase domain-containing protein 3	OGFOD3			2.01853	3.19661
sp|Q14210|LY6D_HUMAN	Q14210	Lymphocyte antigen 6D	LY6D			1.396	3.18538		o
sp|Q16651|PRSS8_HUMAN	Q16651	Prostasin	PRSS8			3.05727	3.16868
sp|Q99497|PARK7_HUMAN;tr|K7ELW0|K7ELW0_HUMAN;tr|K7EN27|K7EN27_HUMAN	Q99497	Parkinson disease protein 7	PARK7			1.53108	3.15371
sp|P30044|PRDX5_HUMAN	P30044	Peroxiredoxin-5, mitochondrial	PRDX5			1.36264	3.13078
sp|Q8NFZ8|CADM4_HUMAN	Q8NFZ8	Cell adhesion molecule 4	CADM4			1.55915	3.12387
sp|Q9H6B4|CLMP_HUMAN	Q9H6B4	CXADR-like membrane protein	CLMP			1.72312	3.10787
sp|P13284|GILT_HUMAN	P13284	Gamma-interferon-inducible lysosomal thiol reductase	IFI30			2.14902	3.10485
sp|Q08174|PCDH1_HUMAN	Q08174	Protocadherin-1	PCDH1			1.6294	3.10042
sp|Q9Y279|VSIG4_HUMAN;tr|A0A494C0F5|A0A494C0F5_HUMAN;tr|H7C062|H7C062_HUMAN	Q9Y279	V-set and immunoglobulin domain-containing protein 4	VSIG4			2.01665	3.08175
sp|P31949|S10AB_HUMAN	P31949	Protein S100-A11	S100A11			1.79096	3.05324	o
sp|Q8NCC3|PAG15_HUMAN;tr|H3BMU8|H3BMU8_HUMAN;tr|H3BM47|H3BM47_HUMAN;tr|B4DJW4|B4DJW4_HUMAN;tr|H3BPT3|H3BPT3_HUMAN	Q8NCC3	Phospholipase A2 group XV	PLA2G15			2.6504	3.04319
sp|Q12913|PTPRJ_HUMAN;tr|A0A087WTK0|A0A087WTK0_HUMAN;tr|A0A087WVC6|A0A087WVC6_HUMAN	Q12913	Receptor-type tyrosine-protein phosphatase eta	PTPRJ			1.80965	3.03967	o
sp|P08311|CATG_HUMAN	P08311	Cathepsin G	CTSG			1.83711	3.01514	o
sp|Q8WZ75|ROBO4_HUMAN;tr|B4DYV8|B4DYV8_HUMAN	Q8WZ75	Roundabout homolog 4	ROBO4			1.31121	3.01066
tr|C9JIE7|C9JIE7_HUMAN;tr|F8WDW9|F8WDW9_HUMAN;sp|Q96AP7|ESAM_HUMAN	C9JIE7	Endothelial cell-selective adhesion molecule (Fragment)	ESAM			2.80733	2.98052
sp|P08263|GSTA1_HUMAN;sp|P09210|GSTA2_HUMAN;tr|Q5JW85|Q5JW85_HUMAN;sp|Q16772|GSTA3_HUMAN	P08263	Glutathione S-transferase A1	GSTA1			1.39224	2.9704		o	o
sp|P0DUB6|AMY1A_HUMAN;sp|P0DTE8|AMY1C_HUMAN;sp|P0DTE7|AMY1B_HUMAN	P0DUB6	Alpha-amylase 1A	AMY1A			2.63095	2.91401
sp|P23526|SAHH_HUMAN	P23526	Adenosylhomocysteinase	AHCY			2.86959	2.91277
tr|A0A087WT99|A0A087WT99_HUMAN;sp|Q9H0W9|CK054_HUMAN;tr|E9PJU8|E9PJU8_HUMAN;tr|E9PPB5|E9PPB5_HUMAN;tr|E9PQS1|E9PQS1_HUMAN;tr|A0A1W2PRB8|A0A1W2PRB8_HUMAN	A0A087WT99	Ester hydrolase C11orf54	C11orf54			1.93313	2.88978
sp|Q9Y547|IFT25_HUMAN;tr|A6NIR2|A6NIR2_HUMAN;tr|X6R7Y7|X6R7Y7_HUMAN	Q9Y547	Intraflagellar transport protein 25 homolog	HSPB11			1.59456	2.82816
sp|Q9ULZ3|ASC_HUMAN;tr|H3BP42|H3BP42_HUMAN	Q9ULZ3	Apoptosis-associated speck-like protein containing a CARD	PYCARD			2.13401	2.77197	o	o
sp|P09228|CYTT_HUMAN	P09228	Cystatin-SA	CST2			2.18454	2.75498
tr|H7BYX6|H7BYX6_HUMAN;tr|A0A087WTE4|A0A087WTE4_HUMAN;tr|A0A087WTF6|A0A087WTF6_HUMAN;tr|A0A087WX77|A0A087WX77_HUMAN;sp|P13591|NCAM1_HUMAN;tr|A0A087WWD4|A0A087WWD4_HUMAN;tr|A0A087WV75|A0A087WV75_HUMAN	H7BYX6	Neural cell adhesion molecule 1	NCAM1			2.12635	2.75247		o
sp|Q02818|NUCB1_HUMAN;tr|H7BZI1|H7BZI1_HUMAN;tr|C9JKZ2|C9JKZ2_HUMAN	Q02818	Nucleobindin-1	NUCB1			1.71948	2.7378
sp|P43121|MUC18_HUMAN	P43121	Cell surface glycoprotein MUC18	MCAM			1.36577	2.7221		o
tr|F8VPF3|F8VPF3_HUMAN;tr|F8W1R7|F8W1R7_HUMAN;sp|P60660|MYL6_HUMAN;tr|J3KND3|J3KND3_HUMAN;tr|G8JLA2|G8JLA2_HUMAN;tr|G3V1V0|G3V1V0_HUMAN;tr|B7Z6Z4|B7Z6Z4_HUMAN;tr|F8VZU9|F8VZU9_HUMAN;tr|G3V1Y7|G3V1Y7_HUMAN;tr|F8W180|F8W180_HUMAN	F8VPF3	Myosin light polypeptide 6 (Fragment)	MYL6			2.0967	2.71195		o
tr|B8ZZQ6|B8ZZQ6_HUMAN;sp|P06454|PTMA_HUMAN;tr|B8ZZA1|B8ZZA1_HUMAN;tr|B8ZZW7|B8ZZW7_HUMAN;tr|H7C2N1|H7C2N1_HUMAN	B8ZZQ6	Prothymosin alpha	PTMA			2.30096	2.69995
sp|Q14126|DSG2_HUMAN;tr|J3KSI6|J3KSI6_HUMAN	Q14126	Desmoglein-2	DSG2			2.30072	2.68734
sp|Q96HC4|PDLI5_HUMAN;tr|H0Y929|H0Y929_HUMAN;tr|A0A0D9SFR4|A0A0D9SFR4_HUMAN;tr|H0YBI4|H0YBI4_HUMAN	Q96HC4	PDZ and LIM domain protein 5	PDLIM5			3.08428	2.6823
sp|P14550|AK1A1_HUMAN	P14550	Aldo-keto reductase family 1 member A1	AKR1A1			1.43828	2.67812
sp|P19961|AMY2B_HUMAN	P19961	Alpha-amylase 2B	AMY2B			2.01927	2.64961
tr|Q8IY13|Q8IY13_HUMAN;sp|Q53RD9|FBLN7_HUMAN	Q8IY13	FBLN7 protein (Fragment)	FBLN7			1.45724	2.64092
tr|C9JNC3|C9JNC3_HUMAN;tr|H7BYC3|H7BYC3_HUMAN;tr|C9IY66|C9IY66_HUMAN;sp|Q8WVV5|BT2A2_HUMAN;sp|Q7KYR7|BT2A1_HUMAN;tr|C9JAJ6|C9JAJ6_HUMAN	C9JNC3	Butyrophilin subfamily 2 member A1 (Fragment)	BTN2A1			2.2977	2.63633
tr|F5GZS6|F5GZS6_HUMAN;sp|P08195|4F2_HUMAN;tr|J3KPF3|J3KPF3_HUMAN;tr|H0YFS2|H0YFS2_HUMAN	F5GZS6	4F2 cell-surface antigen heavy chain	SLC3A2			1.31668	2.62163
sp|P33908|MA1A1_HUMAN	P33908	Mannosyl-oligosaccharide 1,2-alpha-mannosidase IA	MAN1A1			1.33588	2.56943
sp|O60888|CUTA_HUMAN;tr|C9IZG4|C9IZG4_HUMAN	O60888	Protein CutA	CUTA			1.67329	2.56108
tr|A0A0G2JP44|A0A0G2JP44_HUMAN;tr|A0A0G2JMW3|A0A0G2JMW3_HUMAN;sp|Q9HBB8|CDHR5_HUMAN	A0A0G2JP44	Cadherin-related family member 5	CDHR5			1.79997	2.53455
tr|J3QQR8|J3QQR8_HUMAN;tr|J3QQX6|J3QQX6_HUMAN;tr|J3QRQ1|J3QRQ1_HUMAN;tr|J3QRT5|J3QRT5_HUMAN;sp|P13598|ICAM2_HUMAN;tr|J3QKR4|J3QKR4_HUMAN	J3QQR8	Intercellular adhesion molecule 2 (Fragment)	ICAM2			1.77035	2.53439		o
tr|D9J307|D9J307_HUMAN;tr|Q2L6G2|Q2L6G2_HUMAN;tr|D5H3J5|D5H3J5_HUMAN;tr|A0A140TA13|A0A140TA13_HUMAN;tr|A0A140T953|A0A140T953_HUMAN;tr|A0A140TA14|A0A140TA14_HUMAN;tr|A0A140TA11|A0A140TA11_HUMAN;tr|A0A140T9Y5|A0A140T9Y5_HUMAN;tr|A0A140T997|A0A140T997_HUMAN	D9J307	HLA class I antigen	HLA-B			1.34927	2.50107		o
sp|P36639|8ODP_HUMAN	P36639	7,8-dihydro-8-oxoguanine triphosphatase	NUDT1			1.52336	2.49975
tr|A0A0A0MTS7|A0A0A0MTS7_HUMAN;sp|Q8WZ42|TITIN_HUMAN;tr|A0A0A0MRA3|A0A0A0MRA3_HUMAN	A0A0A0MTS7	Titin	TTN			1.44125	2.47017
sp|Q5KU26|COL12_HUMAN	Q5KU26	Collectin-12	COLEC12			1.78768	2.44892
tr|F2Z3J9|F2Z3J9_HUMAN;sp|Q14914|PTGR1_HUMAN	F2Z3J9	15-oxoprostaglandin 13-reductase	PTGR1			2.74024	2.39759
sp|O00462|MANBA_HUMAN;tr|A0A2R8YEC9|A0A2R8YEC9_HUMAN;tr|E9PFW2|E9PFW2_HUMAN;tr|A0A2R8Y524|A0A2R8Y524_HUMAN;tr|A0A2R8YCE9|A0A2R8YCE9_HUMAN;tr|A0A2R8Y4U7|A0A2R8Y4U7_HUMAN;tr|A0A2R8YE79|A0A2R8YE79_HUMAN	O00462	Beta-mannosidase	MANBA			1.58398	2.38894	o
sp|P09525|ANXA4_HUMAN;tr|Q6P452|Q6P452_HUMAN	P09525	Annexin A4	ANXA4			1.88383	2.38117			o
sp|P16035|TIMP2_HUMAN	P16035	Metalloproteinase inhibitor 2	TIMP2			2.62989	2.36597	o	o	o
sp|Q96NY8|NECT4_HUMAN	Q96NY8	Nectin-4	NECTIN4			1.59897	2.33154
sp|P36957|ODO2_HUMAN;tr|Q86SW4|Q86SW4_HUMAN	P36957	Dihydrolipoyllysine-residue succinyltransferase component of 2-oxoglutarate dehydrogenase complex, mitochondrial	DLST			2.33892	2.31838
sp|P51654|GPC3_HUMAN;tr|H0Y3U6|H0Y3U6_HUMAN	P51654	Glypican-3	GPC3			1.54972	2.29327
sp|Q9HCN6|GPVI_HUMAN;tr|K7EIW7|K7EIW7_HUMAN	Q9HCN6	Platelet glycoprotein VI	GP6			3.47699	2.27842
sp|Q9BRT3|MIEN1_HUMAN;tr|J3KTI2|J3KTI2_HUMAN	Q9BRT3	Migration and invasion enhancer 1	MIEN1			2.1219	2.26989
tr|A6NNI4|A6NNI4_HUMAN;tr|A0A2R8Y478|A0A2R8Y478_HUMAN;sp|P21926|CD9_HUMAN;tr|G8JLH6|G8JLH6_HUMAN;tr|A0A087WU13|A0A087WU13_HUMAN	A6NNI4	Tetraspanin	CD9			1.38089	2.2631
sp|P29401|TKT_HUMAN;tr|A0A0B4J1R6|A0A0B4J1R6_HUMAN;tr|E9PFF2|E9PFF2_HUMAN	P29401	Transketolase	TKT			1.95009	2.23873
sp|P61604|CH10_HUMAN;tr|B8ZZL8|B8ZZL8_HUMAN;tr|B8ZZ54|B8ZZ54_HUMAN	P61604	10 kDa heat shock protein, mitochondrial	HSPE1			2.32324	2.21878
tr|Q5H9B4|Q5H9B4_HUMAN;tr|Q5H9B5|Q5H9B5_HUMAN;tr|Q5H9A7|Q5H9A7_HUMAN;sp|P01033|TIMP1_HUMAN	Q5H9B4	Metalloproteinase inhibitor 1 (Fragment)	TIMP1			1.80446	2.21451		o	o
tr|F8W111|F8W111_HUMAN;sp|P14384|CBPM_HUMAN;tr|F8VVI6|F8VVI6_HUMAN	F8W111	Carboxypeptidase M (Fragment)	CPM			2.45436	2.21226
sp|Q9P1F3|ABRAL_HUMAN	Q9P1F3	Costars family protein ABRACL	ABRACL			1.51347	2.2092
sp|Q96KP4|CNDP2_HUMAN;tr|J3QKT2|J3QKT2_HUMAN	Q96KP4	Cytosolic non-specific dipeptidase	CNDP2			1.97922	2.19004
sp|O43598|DNPH1_HUMAN;tr|H0Y8X4|H0Y8X4_HUMAN	O43598	2-deoxynucleoside 5-phosphate N-hydrolase 1	DNPH1			1.31094	2.18857
sp|P37802|TAGL2_HUMAN;tr|X6RJP6|X6RJP6_HUMAN	P37802	Transgelin-2	TAGLN2			1.62196	2.17334
sp|P98172|EFNB1_HUMAN	P98172	Ephrin-B1	EFNB1			1.95026	2.16519
sp|Q15274|NADC_HUMAN	Q15274	Nicotinate-nucleotide pyrophosphorylase [carboxylating]	QPRT			2.68757	2.16137
tr|H7C5I5|H7C5I5_HUMAN;tr|C9J7K9|C9J7K9_HUMAN;sp|O15162|PLS1_HUMAN;tr|C9J9P4|C9J9P4_HUMAN	H7C5I5	Phospholipid scramblase (Fragment)	PLSCR1			1.92338	2.15835		o	o
sp|Q86V85|GP180_HUMAN	Q86V85	Integral membrane protein GPR180	GPR180			1.94131	2.15545
sp|Q99983|OMD_HUMAN	Q99983	Osteomodulin	OMD			2.10883	2.14229
tr|G5E968|G5E968_HUMAN;sp|P10645|CMGA_HUMAN	G5E968	Chromogranin A (Parathyroid secretory protein 1), isoform CRA_b	CHGA			1.94235	2.13568
tr|A0A0C4DG09|A0A0C4DG09_HUMAN;sp|Q8N126|CADM3_HUMAN	A0A0C4DG09	Cell adhesion molecule 3 (Fragment)	CADM3			1.36074	2.13394
sp|P12104|FABPI_HUMAN	P12104	Fatty acid-binding protein, intestinal	FABP2			1.37436	2.13148
sp|P22392|NDKB_HUMAN;tr|Q32Q12|Q32Q12_HUMAN;sp|O60361|NDK8_HUMAN;tr|J3KPD9|J3KPD9_HUMAN;tr|F6XY72|F6XY72_HUMAN	P22392	Nucleoside diphosphate kinase B	NME2			1.73496	2.08813	o
sp|P25705|ATPA_HUMAN;tr|K7EK77|K7EK77_HUMAN	P25705	ATP synthase subunit alpha, mitochondrial	ATP5F1A			1.86966	2.07931
tr|K4DIA0|K4DIA0_HUMAN;sp|O75144|ICOSL_HUMAN	K4DIA0	ICOS ligand	ICOSLG			1.54313	2.07031
sp|P00491|PNPH_HUMAN	P00491	Purine nucleoside phosphorylase	PNP			2.11318	2.06401	o
sp|P07307|ASGR2_HUMAN	P07307	Asialoglycoprotein receptor 2	ASGR2			2.01426	2.06122
sp|O95497|VNN1_HUMAN	O95497	Pantetheinase	VNN1			1.96276	2.04683	o
tr|C9JLU1|C9JLU1_HUMAN;sp|P52434|RPAB3_HUMAN	C9JLU1	DNA-directed RNA polymerases I, II, and III subunit RPABC3 (Fragment)	POLR2H			1.83147	1.95573
sp|P13688|CEAM1_HUMAN	P13688	Carcinoembryonic antigen-related cell adhesion molecule 1	CEACAM1			1.30744	1.9417	o
tr|E5RHN3|E5RHN3_HUMAN;sp|Q8TDQ0|HAVR2_HUMAN	E5RHN3	Hepatitis A virus cellular receptor 2	HAVCR2			1.61914	1.92239
sp|P27482|CALL3_HUMAN	P27482	Calmodulin-like protein 3	CALML3			1.423	1.92131
sp|P05362|ICAM1_HUMAN;tr|E7ESS4|E7ESS4_HUMAN	P05362	Intercellular adhesion molecule 1	ICAM1			1.44068	1.91632		o	o
sp|Q9UBX5|FBLN5_HUMAN;tr|G3V4U0|G3V4U0_HUMAN;tr|G3XA98|G3XA98_HUMAN	Q9UBX5	Fibulin-5	FBLN5			1.73472	1.88146
sp|Q5IJ48|CRUM2_HUMAN	Q5IJ48	Protein crumbs homolog 2	CRB2			1.40577	1.78516
sp|P04066|FUCO_HUMAN	P04066	Tissue alpha-L-fucosidase	FUCA1			2.26177	1.74753	o
sp|Q14CN2|CLCA4_HUMAN	Q14CN2	Calcium-activated chloride channel regulator 4	CLCA4			1.46811	1.70045
tr|C9JJT5|C9JJT5_HUMAN;sp|P56134|ATPK_HUMAN;tr|C9JU26|C9JU26_HUMAN;tr|G3V325|G3V325_HUMAN	C9JJT5	ATP synthase membrane subunit f	ATP5MF-PTCD1			1.6128	1.62888
sp|P32004|L1CAM_HUMAN;tr|H0Y5C3|H0Y5C3_HUMAN	P32004	Neural cell adhesion molecule L1	L1CAM			1.53254	1.62881
tr|A0A087WVM2|A0A087WVM2_HUMAN;sp|Q8N6Q3|CD177_HUMAN	A0A087WVM2	CD177 antigen	CD177			1.30909	1.61921	o
sp|P14174|MIF_HUMAN	P14174	Macrophage migration inhibitory factor	MIF			1.55499	1.52052	o	o	o
sp|Q8IUL8|CILP2_HUMAN;tr|K7EPJ4|K7EPJ4_HUMAN	Q8IUL8	Cartilage intermediate layer protein 2	CILP2			1.37236	1.43954
sp|P40121|CAPG_HUMAN;tr|H7C0X8|H7C0X8_HUMAN	P40121	Macrophage-capping protein	CAPG			1.78968	1.43761
tr|E7EN95|E7EN95_HUMAN;sp|O75369|FLNB_HUMAN	E7EN95	Filamin-B	FLNB			1.39788	1.36502
sp|P07686|HEXB_HUMAN;tr|Q5URX0|Q5URX0_HUMAN;tr|H0YA83|H0YA83_HUMAN	P07686	Beta-hexosaminidase subunit beta	HEXB			1.57782	1.31587	o	o	o
sp|P10809|CH60_HUMAN	P10809	60 kDa heat shock protein, mitochondrial	HSPD1			1.80115	1.29956		o
sp|O75309|CAD16_HUMAN;tr|H3BSG2|H3BSG2_HUMAN	O75309	Cadherin-16	CDH16			1.40378	1.28493
sp|Q9NR99|MXRA5_HUMAN	Q9NR99	Matrix-remodeling-associated protein 5	MXRA5			1.42155	1.23253
sp|Q9BX67|JAM3_HUMAN	Q9BX67	Junctional adhesion molecule C	JAM3			1.85673	1.22075
tr|D6REY1|D6REY1_HUMAN;sp|Q13231|CHIT1_HUMAN	D6REY1	Chitotriosidase-1	CHIT1			1.78442	1.16084	o
tr|H3BNX8|H3BNX8_HUMAN;sp|P20674|COX5A_HUMAN	H3BNX8	Cytochrome c oxidase polypeptide Va	COX5A			1.50715	1.11503
tr|I3L145|I3L145_HUMAN;sp|P04278|SHBG_HUMAN;tr|I3L1J1|I3L1J1_HUMAN;tr|B4DYU0|B4DYU0_HUMAN;tr|A0A0C4DGN2|A0A0C4DGN2_HUMAN;tr|I3L2X4|I3L2X4_HUMAN	I3L145	Sex hormone-binding globulin	SHBG	2.15214	1.4511	5.5585	-4.81213		o
sp|P15924|DESP_HUMAN	P15924	Desmoplakin	DSP	4.31268	5.50156	1.96298	-2.52799
tr|E7END6|E7END6_HUMAN;sp|P04070|PROC_HUMAN;tr|H7BYX9|H7BYX9_HUMAN	E7END6	Vitamin K-dependent protein C	PROC	3.11912	2.10749	4.86112	-4.39294
sp|P0DJI8|SAA1_HUMAN;tr|E9PQD6|E9PQD6_HUMAN	P0DJI8	Serum amyloid A-1 protein	SAA1	2.28069	4.14309	3.48634	-6.11214		o	o
sp|P05089|ARGI1_HUMAN;tr|A0A5F9ZH78|A0A5F9ZH78_HUMAN	P05089	Arginase-1	ARG1	1.65505	1.9775	2.65849	-3.6214		o	o
sp|Q92954|PRG4_HUMAN	Q92954	Proteoglycan 4	PRG4	5.98817	2.15713	1.30599	-2.36386
sp|P01860|IGHG3_HUMAN;tr|A0A4W9A917|A0A4W9A917_HUMAN;tr|A0A286YES1|A0A286YES1_HUMAN	P01860	Immunoglobulin heavy constant gamma 3	IGHG3	7.23507	6.89266	2.22326	-4.22709
sp|Q08554|DSC1_HUMAN	Q08554	Desmocollin-1	DSC1	1.65432	2.90227	2.31383	-4.53557
tr|A0A3B3ISR2|A0A3B3ISR2_HUMAN;tr|B4DPQ0|B4DPQ0_HUMAN;sp|P00736|C1R_HUMAN;tr|F5H2D0|F5H2D0_HUMAN;tr|A0A3B3ITU4|A0A3B3ITU4_HUMAN	A0A3B3ISR2	Complement subcomponent C1r	C1R	4.64853	5.61542	5.1042	-2.89686			o
sp|P0C0L4|CO4A_HUMAN	P0C0L4	Complement C4-A	C4A	6.3226	2.13845	4.03311	-1.43963
sp|P02745|C1QA_HUMAN;tr|X6RLJ0|X6RLJ0_HUMAN	P02745	Complement C1q subcomponent subunit A	C1QA	6.013	6.26403	7.19301	-7.04256
sp|P02652|APOA2_HUMAN;tr|V9GYM3|V9GYM3_HUMAN;tr|V9GYG9|V9GYG9_HUMAN;tr|V9GYE3|V9GYE3_HUMAN	P02652	Apolipoprotein A-II	APOA2	4.96971	2.60445	9.51218	-10.5357
tr|A0A1B0GVP4|A0A1B0GVP4_HUMAN;tr|A0A6Q8PG24|A0A6Q8PG24_HUMAN;tr|A0A6Q8PHT2|A0A6Q8PHT2_HUMAN;tr|A0A6Q8PHE0|A0A6Q8PHE0_HUMAN;tr|A0A6Q8PFT7|A0A6Q8PFT7_HUMAN;tr|C9JI46|C9JI46_HUMAN;sp|Q8N3X6|LCORL_HUMAN	A0A1B0GVP4	Ligand-dependent nuclear receptor corepressor-like protein	LCORL	6.46728	5.89701	7.50751	-7.54697
sp|P05160|F13B_HUMAN	P05160	Coagulation factor XIII B chain	F13B	2.2604	1.45118	5.74471	-3.42215
sp|P02775|CXCL7_HUMAN	P02775	Platelet basic protein	PPBP	5.36695	4.14536	5.78431	-5.52
sp|P02747|C1QC_HUMAN	P02747	Complement C1q subcomponent subunit C	C1QC	3.33358	5.40257	6.24663	-6.85114
sp|A0A075B6K4|LV310_HUMAN	A0A075B6K4	Immunoglobulin lambda variable 3-10	IGLV3-10	1.47511	2.26055	2.71306	-1.16771
sp|P01709|LV208_HUMAN	P01709	Immunoglobulin lambda variable 2-8	IGLV2-8	6.43724	6.14642	2.73988	-5.22196
sp|P06276|CHLE_HUMAN;tr|F8WF14|F8WF14_HUMAN;tr|F8WEX7|F8WEX7_HUMAN	P06276	Cholinesterase	BCHE	3.38065	2.46293	3.8261	-3.61462
sp|P09871|C1S_HUMAN;tr|F8WCZ6|F8WCZ6_HUMAN;tr|A0A087X232|A0A087X232_HUMAN	P09871	Complement C1s subcomponent	C1S	4.98373	5.66587	6.65082	-5.84701
tr|D6R934|D6R934_HUMAN;sp|P02746|C1QB_HUMAN;tr|A0A0A0MSV6|A0A0A0MSV6_HUMAN	D6R934	Complement C1q subcomponent subunit B	C1QB	4.71682	6.96081	4.94559	-7.72312
tr|A0A0J9YY99|A0A0J9YY99_HUMAN;sp|P0DP03|HVC05_HUMAN;sp|P01768|HV330_HUMAN;sp|P01764|HV323_HUMAN	A0A0J9YY99	Ig-like domain-containing protein (Fragment)		1.69625	2.80823	7.24336	-4.65795
tr|A0A3B3ISJ1|A0A3B3ISJ1_HUMAN;sp|P07225|PROS_HUMAN;tr|A0A0S2Z4L3|A0A0S2Z4L3_HUMAN;tr|G5E9F8|G5E9F8_HUMAN;tr|A0A3B3IRK9|A0A3B3IRK9_HUMAN	A0A3B3ISJ1	Vitamin K-dependent protein S	PROS1	4.78092	2.28608	9.77208	-6.99234
tr|K7ER74|K7ER74_HUMAN;sp|P02655|APOC2_HUMAN	K7ER74	Apolipoprotein C-II	APOC4-APOC2	2.69089	5.16952	7.57026	-6.91282
tr|B3KWK7|B3KWK7_HUMAN;tr|A6XND1|A6XND1_HUMAN;tr|A6XND0|A6XND0_HUMAN;sp|P17936|IBP3_HUMAN;tr|H0Y5K2|H0Y5K2_HUMAN;tr|H0Y485|H0Y485_HUMAN;tr|C9JMX4|C9JMX4_HUMAN	B3KWK7	Insulin-like growth factor binding protein 3, isoform CRA_b	IGFBP3	2.68599	2.55945	2.09797	-3.04426		o	o
sp|P06331|HV434_HUMAN;sp|P01825|HV459_HUMAN;sp|P0DP08|HVD82_HUMAN;sp|P0DP06|HVD34_HUMAN;sp|A0A0C4DH41|HV461_HUMAN;sp|P01824|HV439_HUMAN;tr|A0A0J9YWU9|A0A0J9YWU9_HUMAN	P06331	Immunoglobulin heavy variable 4-34	IGHV4-34	2.3004	3.43042	1.75058	-3.42342
sp|P10909|CLUS_HUMAN;tr|H0YLK8|H0YLK8_HUMAN;tr|H0YC35|H0YC35_HUMAN;tr|E7ERK6|E7ERK6_HUMAN	P10909	Clusterin	CLU	2.78998	1.13329	3.31505	-1.42136		o
sp|P11226|MBL2_HUMAN	P11226	Mannose-binding protein C	MBL2	3.01566	2.85711	4.04257	-3.7777		o
sp|P68871|HBB_HUMAN;tr|A0A2R8Y7R2|A0A2R8Y7R2_HUMAN;tr|F8W6P5|F8W6P5_HUMAN	P68871	Hemoglobin subunit beta	HBB	4.61393	2.31149	2.81119	-2.78237
sp|P69905|HBA_HUMAN;tr|A0A2R8Y7C0|A0A2R8Y7C0_HUMAN	P69905	Hemoglobin subunit alpha	HBA1	3.5702	2.43047	2.92823	-2.70988
tr|A0A087WSY5|A0A087WSY5_HUMAN;sp|Q96IY4|CBPB2_HUMAN	A0A087WSY5	Carboxypeptidase B2	CPB2	1.38705	1.08197	1.82362	-2.04734			o
sp|P02042|HBD_HUMAN;tr|E9PFT6|E9PFT6_HUMAN;tr|E9PEW8|E9PEW8_HUMAN	P02042	Hemoglobin subunit delta	HBD	7.57913	6.81511	2.45332	-4.06678
sp|P00740|FA9_HUMAN	P00740	Coagulation factor IX	F9	1.45852	1.42494	1.71231	-1.56432
sp|P55056|APOC4_HUMAN	P55056	Apolipoprotein C-IV	APOC4	1.36284	2.83245	2.2554	-3.54627		o
sp|Q03591|FHR1_HUMAN;tr|B1AKG0|B1AKG0_HUMAN	Q03591	Complement factor H-related protein 1	CFHR1	3.10313	-1.19873	2.25932	-3.66331
sp|P10643|CO7_HUMAN	P10643	Complement component C7	C7	1.77567	-1.12451	3.11307	-4.42167
sp|O43866|CD5L_HUMAN	O43866	CD5 antigen-like	CD5L	2.33205	-1.6712	5.68223	-6.68585
sp|P00734|THRB_HUMAN;tr|E9PIT3|E9PIT3_HUMAN	P00734	Prothrombin	F2	3.35473	-1.39103	2.15893	-3.80013
sp|P13671|CO6_HUMAN	P13671	Complement component C6	C6	5.49687	-1.88215	2.51379	-4.56363
sp|Q13790|APOF_HUMAN	Q13790	Apolipoprotein F	APOF	2.95141	-1.85821	1.48863	-2.01021
sp|P01023|A2MG_HUMAN	P01023	Alpha-2-macroglobulin	A2M	0.347343	0.121049	2.59204	-3.19786		o	o
tr|B4E1Z4|B4E1Z4_HUMAN;tr|E7ETN3|E7ETN3_HUMAN;sp|P00751|CFAB_HUMAN	B4E1Z4	C3/C5 convertase		3.38056	0.789554	5.57983	-2.06279
sp|P15169|CBPN_HUMAN	P15169	Carboxypeptidase N catalytic chain	CPN1	0.0814365	0.0711101	6.37373	-3.83886
sp|P01031|CO5_HUMAN	P01031	Complement C5	C5	0.034305	-0.0181696	2.90772	-6.06256		o	o
sp|P00738|HPT_HUMAN;tr|J3QR68|J3QR68_HUMAN;tr|A0A0C4DGL8|A0A0C4DGL8_HUMAN;tr|J3QLC9|J3QLC9_HUMAN;tr|A0A087WU08|A0A087WU08_HUMAN;tr|H3BS21|H3BS21_HUMAN	P00738	Haptoglobin	HP	0.247244	-0.451872	2.25622	-3.90283		o	o
sp|Q04756|HGFA_HUMAN;tr|D6RAR4|D6RAR4_HUMAN	Q04756	Hepatocyte growth factor activator	HGFAC	0.00770698	-0.0187537	1.81758	-2.12508
sp|P02656|APOC3_HUMAN;tr|B0YIW2|B0YIW2_HUMAN	P02656	Apolipoprotein C-III	APOC3	0.839828	0.577284	7.18281	-7.52625
sp|P00748|FA12_HUMAN	P00748	Coagulation factor XII	F12	0.166929	-0.204489	2.52987	-2.34893
sp|P02766|TTHY_HUMAN;tr|A0A087WT59|A0A087WT59_HUMAN	P02766	Transthyretin	TTR	0.773406	0.570137	2.47838	-2.57639
sp|P01871|IGHM_HUMAN	P01871	Immunoglobulin heavy constant mu	IGHM	0.125822	0.098602	3.13233	-2.92121
sp|P00739|HPTR_HUMAN;tr|A0A0A0MRD9|A0A0A0MRD9_HUMAN	P00739	Haptoglobin-related protein	HPR	0.45319	1.29646	2.55183	-5.39552
sp|P02647|APOA1_HUMAN;tr|F8W696|F8W696_HUMAN	P02647	Apolipoprotein A-I	APOA1	2.11314	-0.859158	3.45784	-3.78806		o
sp|P36955|PEDF_HUMAN	P36955	Pigment epithelium-derived factor	SERPINF1	0.71962	-0.580893	3.56967	-4.22182		o
sp|A0A0B4J1V0|HV315_HUMAN	A0A0B4J1V0	Immunoglobulin heavy variable 3-15	IGHV3-15	0.934939	0.679319	3.05702	-1.44681
sp|P02774|VTDB_HUMAN;tr|D6RF35|D6RF35_HUMAN;tr|D6RBJ7|D6RBJ7_HUMAN	P02774	Vitamin D-binding protein	GC	1.61811	-0.900026	2.37327	-1.85075			o
tr|A0A096LPE2|A0A096LPE2_HUMAN;sp|P35542|SAA4_HUMAN	A0A096LPE2	SAA2-SAA4 readthrough	SAA2-SAA4	0.383544	0.173963	8.62452	-8.616			o
sp|P12259|FA5_HUMAN;tr|A0A0A0MRJ7|A0A0A0MRJ7_HUMAN	P12259	Coagulation factor V	F5	0.760209	1.22513	1.79968	-2.5425
sp|P08603|CFAH_HUMAN	P08603	Complement factor H	CFH	0.0416448	0.0309583	1.82273	-2.49556
sp|P07358|CO8B_HUMAN;tr|F5GY80|F5GY80_HUMAN;tr|F5H7G1|F5H7G1_HUMAN	P07358	Complement component C8 beta chain	C8B	0.19348	-0.673828	1.63234	-3.07902
sp|P04114|APOB_HUMAN	P04114	Apolipoprotein B-100	APOB	1.90204	0.453053	4.35319	-9.39831			o
sp|P02749|APOH_HUMAN	P02749	Beta-2-glycoprotein 1	APOH	0.720352	-0.796584	1.62108	-2.60322
sp|P06681|CO2_HUMAN;tr|A0A0G2JL69|A0A0G2JL69_HUMAN;tr|B4DQI1|B4DQI1_HUMAN;tr|A0A0G2JIE7|A0A0G2JIE7_HUMAN;tr|H0Y3H6|H0Y3H6_HUMAN;tr|E9PDZ0|E9PDZ0_HUMAN	P06681	Complement C2	C2	1.3807	0.622208	9.67198	-6.67184			o
sp|P00742|FA10_HUMAN	P00742	Coagulation factor X	F10	0.467763	-0.61552	2.62119	-3.14427
sp|P06727|APOA4_HUMAN	P06727	Apolipoprotein A-IV	APOA4	0.411728	-0.441697	1.9392	-5.55337
sp|P04004|VTNC_HUMAN	P04004	Vitronectin	VTN	0.509655	0.304772	2.73026	-1.57606
sp|P0C0L5|CO4B_HUMAN;tr|F5GXS0|F5GXS0_HUMAN;tr|A0A3B3ISA6|A0A3B3ISA6_HUMAN	P0C0L5	Complement C4-B	C4B	2.03472	0.867184	3.73098	-1.77417
sp|O14791|APOL1_HUMAN;tr|B1AH96|B1AH96_HUMAN	O14791	Apolipoprotein L1	APOL1	1.29211	0.730657	8.70422	-6.79727		o
sp|P02748|CO9_HUMAN	P02748	Complement component C9	C9	0.334797	-0.242812	1.62006	-1.08876
sp|P00747|PLMN_HUMAN	P00747	Plasminogen	PLG	0.814628	-0.480273	2.02847	-1.44288
tr|G3XAM2|G3XAM2_HUMAN;sp|P05156|CFAI_HUMAN;tr|E7ETH0|E7ETH0_HUMAN;tr|A0A2R8Y3M9|A0A2R8Y3M9_HUMAN	G3XAM2	Complement factor I	CFI	0.280973	-0.277878	1.84969	-1.72374
sp|P35858|ALS_HUMAN	P35858	Insulin-like growth factor-binding protein complex acid labile subunit	IGFALS	1.4804	0.841022	3.26294	-4.06686			o
sp|P07357|CO8A_HUMAN	P07357	Complement component C8 alpha chain	C8A	0.202699	-0.479744	1.39885	-2.3045
sp|P04003|C4BPA_HUMAN	P04003	C4b-binding protein alpha chain	C4BPA	1.28484	-0.60446	6.11492	-6.61302
sp|P19827|ITIH1_HUMAN	P19827	Inter-alpha-trypsin inhibitor heavy chain H1	ITIH1	0.338528	0.152503	4.97247	-6.66379
sp|P02649|APOE_HUMAN;tr|H0Y7L5|H0Y7L5_HUMAN;tr|E9PEV4|E9PEV4_HUMAN;tr|E7ERP7|E7ERP7_HUMAN	P02649	Apolipoprotein E	APOE	1.27974	0.934812	6.94554	-5.69562		o	o
sp|O75636|FCN3_HUMAN	O75636	Ficolin-3	FCN3	0.705033	2.20113	4.50122	-6.18948
sp|P19823|ITIH2_HUMAN;tr|Q5T985|Q5T985_HUMAN	P19823	Inter-alpha-trypsin inhibitor heavy chain H2	ITIH2	0.325099	0.165105	5.49469	-4.92446
sp|P03952|KLKB1_HUMAN;tr|H0YAC1|H0YAC1_HUMAN;tr|E9PBC5|E9PBC5_HUMAN	P03952	Plasma kallikrein	KLKB1	0.681671	-0.452913	6.89762	-5.75272
sp|P01024|CO3_HUMAN	P01024	Complement C3	C3	0.173929	0.0885733	3.0776	-1.61257		o	o
sp|Q06033|ITIH3_HUMAN;tr|A0A087WW43|A0A087WW43_HUMAN;tr|E7ET33|E7ET33_HUMAN	Q06033	Inter-alpha-trypsin inhibitor heavy chain H3	ITIH3	0.768917	0.465506	5.21672	-5.45537
sp|P27169|PON1_HUMAN	P27169	Serum paraoxonase/arylesterase 1	PON1	0.00439911	0.00366553	8.26604	-7.72248
tr|K7ERI9|K7ERI9_HUMAN;sp|P02654|APOC1_HUMAN;tr|K7EJI9|K7EJI9_HUMAN;tr|K7ELM9|K7ELM9_HUMAN;tr|K7EPF9|K7EPF9_HUMAN;tr|K7EKP1|K7EKP1_HUMAN	K7ERI9	Apolipoprotein C-I (Fragment)	APOC1	0.280402	0.94236	8.09172	-6.10249
sp|P80108|PHLD_HUMAN	P80108	Phosphatidylinositol-glycan-specific phospholipase D	GPLD1	1.01257	0.816955	7.1093	-3.71431
sp|P05546|HEP2_HUMAN	P05546	Heparin cofactor 2	SERPIND1	0.145067	-0.111004	2.67693	-3.97959		o
tr|B7ZKJ8|B7ZKJ8_HUMAN	B7ZKJ8	ITIH4 protein	ITIH4	0.451225	0.48393	2.59985	-2.92753
sp|P55058|PLTP_HUMAN	P55058	Phospholipid transfer protein	PLTP	0.345173	0.345663	2.43984	-1.70162
sp|P50995|ANX11_HUMAN	P50995	Annexin A11	ANXA11			1.74117	-1.19172		o
sp|Q9H223|EHD4_HUMAN	Q9H223	EH domain-containing protein 4	EHD4			1.53629	-1.34021
tr|H0Y8X1|H0Y8X1_HUMAN;tr|A0A087X1I3|A0A087X1I3_HUMAN;tr|D6RFM5|D6RFM5_HUMAN;sp|P31040|SDHA_HUMAN	H0Y8X1	Succinate dehydrogenase [ubiquinone] flavoprotein subunit, mitochondrial (Fragment)	SDHA			1.58306	-1.57842
tr|X6RA14|X6RA14_HUMAN;tr|U3KQT1|U3KQT1_HUMAN;sp|P10768|ESTD_HUMAN;tr|H7BZT7|H7BZT7_HUMAN	X6RA14	S-formylglutathione hydrolase	ESD			1.37991	-1.58582
tr|C9IY88|C9IY88_HUMAN;sp|P46952|3HAO_HUMAN	C9IY88	3-hydroxyanthranilate 3,4-dioxygenase (Fragment)	HAAO			1.76476	-2.00804
sp|P63261|ACTG_HUMAN;tr|I3L3I0|I3L3I0_HUMAN;tr|I3L1U9|I3L1U9_HUMAN	P63261	Actin, cytoplasmic 2	ACTG1	8.60184	6.4364	0.838137	0.548958
sp|P01861|IGHG4_HUMAN;tr|A0A286YFJ8|A0A286YFJ8_HUMAN	P01861	Immunoglobulin heavy constant gamma 4	IGHG4	5.94958	6.25627	0.141035	0.253604
sp|P32119|PRDX2_HUMAN;tr|A6NIW5|A6NIW5_HUMAN	P32119	Peroxiredoxin-2	PRDX2	5.2134	5.5104	0.045736	-0.0539122
sp|P06702|S10A9_HUMAN	P06702	Protein S100-A9	S100A9	3.34444	4.66034	1.15024	2.68053
sp|P04406|G3P_HUMAN;tr|E7EUT5|E7EUT5_HUMAN	P04406	Glyceraldehyde-3-phosphate dehydrogenase	GAPDH	3.75056	4.21641	0.906251	1.51816
sp|P18428|LBP_HUMAN	P18428	Lipopolysaccharide-binding protein	LBP	2.12651	1.96537	0.675024	1.60351
sp|Q9NZT1|CALL5_HUMAN	Q9NZT1	Calmodulin-like protein 5	CALML5	2.18964	3.3616	0.0488913	0.156464
tr|A0A3B3IS80|A0A3B3IS80_HUMAN;sp|P05062|ALDOB_HUMAN;tr|A0A087WXX2|A0A087WXX2_HUMAN	A0A3B3IS80	Fructose-bisphosphate aldolase	ALDOB	1.50023	2.81702	0.638807	1.91995
sp|P01780|HV307_HUMAN;sp|P01763|HV348_HUMAN;sp|P01762|HV311_HUMAN;sp|A0A0B4J1V1|HV321_HUMAN	P01780	Immunoglobulin heavy variable 3-7	IGHV3-7	3.9965	2.31423	0.179841	-0.189257
sp|P01859|IGHG2_HUMAN;tr|A0A286YEY4|A0A286YEY4_HUMAN	P01859	Immunoglobulin heavy constant gamma 2	IGHG2	9.09785	10.3295	0.119872	-0.155355
sp|P01717|LV325_HUMAN	P01717	Immunoglobulin lambda variable 3-25	IGLV3-25	8.7114	5.78588	1.33285	-0.704404
sp|P02792|FRIL_HUMAN	P02792	Ferritin light chain	FTL	4.45793	3.91255	1.01423	1.74657
sp|P01857|IGHG1_HUMAN;tr|A0A0A0MS08|A0A0A0MS08_HUMAN;tr|A0A0A0MS07|A0A0A0MS07_HUMAN	P01857	Immunoglobulin heavy constant gamma 1	IGHG1	7.07472	11.7536	0.549752	-0.700762
sp|A0A0C4DH72|KV106_HUMAN	A0A0C4DH72	Immunoglobulin kappa variable 1-6	IGKV1-6	4.87622	3.8305	0.171674	-0.185987
sp|A0A0B4J1X5|HV374_HUMAN	A0A0B4J1X5	Immunoglobulin heavy variable 3-74	IGHV3-74	3.62514	4.2325	0.400617	0.293317
sp|A0A0C4DH67|KV108_HUMAN;sp|A0A0C4DH69|KV109_HUMAN	A0A0C4DH67	Immunoglobulin kappa variable 1-8	IGKV1-8	6.22846	3.99485	0.342003	-0.201102
sp|P01624|KV315_HUMAN	P01624	Immunoglobulin kappa variable 3-15	IGKV3-15	9.74254	7.0191	2.04239	0.803183
sp|P01602|KV105_HUMAN	P01602	Immunoglobulin kappa variable 1-5	IGKV1-5	4.7852	4.5786	0.446877	0.302423
sp|P01599|KV117_HUMAN	P01599	Immunoglobulin kappa variable 1-17	IGKV1-17	3.72016	2.71514	0.0675868	-0.07282
sp|P01714|LV319_HUMAN	P01714	Immunoglobulin lambda variable 3-19	IGLV3-19	3.94889	5.06518	0.234083	-0.477193
sp|P81605|DCD_HUMAN	P81605	Dermcidin	DCD	9.40232	6.81712	1.16953	-0.49979
tr|Q5VY30|Q5VY30_HUMAN;sp|P02753|RET4_HUMAN	Q5VY30	Retinol-binding protein	RBP4	2.70218	2.50503	0.212728	0.347688
sp|P00915|CAH1_HUMAN;tr|E5RHP7|E5RHP7_HUMAN;tr|E5RH81|E5RH81_HUMAN;tr|E5RIF9|E5RIF9_HUMAN;tr|E5RG43|E5RG43_HUMAN;tr|E5RFE7|E5RFE7_HUMAN;tr|E5RFL2|E5RFL2_HUMAN	P00915	Carbonic anhydrase 1	CA1	4.59606	5.93096	1.20417	1.84568
sp|A0A075B6I9|LV746_HUMAN	A0A075B6I9	Immunoglobulin lambda variable 7-46	IGLV7-46	2.06966	3.32731	0.746178	-2.43105
sp|P03950|ANGI_HUMAN	P03950	Angiogenin	ANG	1.33022	1.61421	0.438731	-0.935805
sp|P01703|LV140_HUMAN	P01703	Immunoglobulin lambda variable 1-40	IGLV1-40	1.59421	2.91674	0.160872	-0.536513
sp|P31944|CASPE_HUMAN	P31944	Caspase-14	CASP14	2.25456	2.26803	0.644828	-1.6869
sp|Q96P63|SPB12_HUMAN	Q96P63	Serpin B12	SERPINB12	1.54878	2.08685	0.289903	-0.743401
sp|P61626|LYSC_HUMAN;tr|F8VV32|F8VV32_HUMAN;tr|A0A0B4J259|A0A0B4J259_HUMAN	P61626	Lysozyme C	LYZ	1.40701	2.9041	0.240919	0.777974
sp|Q15848|ADIPO_HUMAN	Q15848	Adiponectin	ADIPOQ	2.34265	2.00923	0.486832	-1.22992
sp|A0A0C4DH38|HV551_HUMAN	A0A0C4DH38	Immunoglobulin heavy variable 5-51	IGHV5-51	1.99151	1.64781	0.927548	-1.31712
sp|P80748|LV321_HUMAN	P80748	Immunoglobulin lambda variable 3-21	IGLV3-21	2.23469	2.6225	0.254095	-0.782938
sp|Q02413|DSG1_HUMAN	Q02413	Desmoglein-1	DSG1	3.9373	4.99016	1.14023	-2.6101
sp|P14923|PLAK_HUMAN	P14923	Junction plakoglobin	JUP	5.6068	4.54861	1.25319	-2.66184
sp|P12273|PIP_HUMAN	P12273	Prolactin-inducible protein	PIP	5.10388	3.49033	0.48509	-1.01839
sp|P04196|HRG_HUMAN	P04196	Histidine-rich glycoprotein	HRG	1.95859	1.36647	0.923705	-1.63744
sp|P04217|A1BG_HUMAN;tr|M0R009|M0R009_HUMAN	P04217	Alpha-1B-glycoprotein	A1BG	3.9993	1.27946	0.912038	1.19996
tr|E9PKE3|E9PKE3_HUMAN;sp|P11142|HSP7C_HUMAN;tr|E9PNE6|E9PNE6_HUMAN;tr|E9PN89|E9PN89_HUMAN;tr|A8K7Q2|A8K7Q2_HUMAN;sp|P54652|HSP72_HUMAN	E9PKE3	Heat shock cognate 71 kDa protein	HSPA8	1.67598	2.61455	0.400077	0.967046
sp|P01700|LV147_HUMAN	P01700	Immunoglobulin lambda variable 1-47	IGLV1-47	1.7286	3.24673	0.616812	0.83902
sp|A0A075B6J9|LV218_HUMAN	A0A075B6J9	Immunoglobulin lambda variable 2-18	IGLV2-18	2.01737	2.02458	0.407192	-1.30569
tr|A0A0G2JMB2|A0A0G2JMB2_HUMAN	A0A0G2JMB2	Immunoglobulin heavy constant alpha 2 (Fragment)	IGHA2	1.37221	-3.35689
sp|P01591|IGJ_HUMAN;tr|D6RD17|D6RD17_HUMAN;tr|D6RHJ6|D6RHJ6_HUMAN	P01591	Immunoglobulin J chain	JCHAIN	2.29805	-1.49048	0.378703	0.420634
sp|P13796|PLSL_HUMAN	P13796	Plastin-2	LCP1	2.07626	-1.40891	0.857587	1.48368
sp|P02675|FIBB_HUMAN;tr|D6REL8|D6REL8_HUMAN	P02675	Fibrinogen beta chain	FGB	5.7563	-10.7312	1.17838	4.00971
sp|P08697|A2AP_HUMAN;tr|A0A0G2JPA8|A0A0G2JPA8_HUMAN;tr|C9JMH6|C9JMH6_HUMAN;tr|A0A0J9YY65|A0A0J9YY65_HUMAN	P08697	Alpha-2-antiplasmin	SERPINF2	3.94156	-2.0424	0.563873	0.540563
sp|P02671|FIBA_HUMAN	P02671	Fibrinogen alpha chain	FGA	5.47927	-5.66861	1.09911	1.86878
sp|P01876|IGHA1_HUMAN;tr|A0A286YEY1|A0A286YEY1_HUMAN	P01876	Immunoglobulin heavy constant alpha 1	IGHA1	2.45963	-1.23644	0.329244	0.250665
sp|O95445|APOM_HUMAN;tr|Q5SRP5|Q5SRP5_HUMAN	O95445	Apolipoprotein M	APOM	3.87951	-1.74831	1.26661	-2.31633
sp|P0DJI9|SAA2_HUMAN	P0DJI9	Serum amyloid A-2 protein	SAA2			0.743477	-1.47474
sp|A0A0A0MS15|HV349_HUMAN	A0A0A0MS15	Immunoglobulin heavy variable 3-49	IGHV3-49
sp|P68133|ACTS_HUMAN;sp|P68032|ACTC_HUMAN;sp|P63267|ACTH_HUMAN;sp|P62736|ACTA_HUMAN;tr|A6NL76|A6NL76_HUMAN	P68133	Actin, alpha skeletal muscle	ACTA1			0.687135	1.76211
sp|P26022|PTX3_HUMAN	P26022	Pentraxin-related protein PTX3	PTX3
tr|V9HW50|V9HW50_HUMAN;sp|P00325|ADH1B_HUMAN;tr|D6RHZ6|D6RHZ6_HUMAN;sp|P07327|ADH1A_HUMAN;sp|P00326|ADH1G_HUMAN	V9HW50	All-trans-retinol dehydrogenase [NAD(+)] ADH1B	ADH1B
sp|P05121|PAI1_HUMAN	P05121	Plasminogen activator inhibitor 1	SERPINE1
sp|P14151|LYAM1_HUMAN	P14151	L-selectin	SELL			0.64644	1.43982
sp|Q6UX71|PXDC2_HUMAN	Q6UX71	Plexin domain-containing protein 2	PLXDC2	0.256643	-0.419741	0.471941	0.708546
sp|Q9BTY2|FUCO2_HUMAN	Q9BTY2	Plasma alpha-L-fucosidase	FUCA2
sp|Q08188|TGM3_HUMAN;tr|A0A494C0J7|A0A494C0J7_HUMAN	Q08188	Protein-glutamine gamma-glutamyltransferase E	TGM3			0.304272	-0.739948
tr|A0A0G2JRQ6|A0A0G2JRQ6_HUMAN	A0A0G2JRQ6	Ig-like domain-containing protein (Fragment)		1.21773	2.78269	0.257227	0.96268
sp|P06310|KV230_HUMAN;sp|A0A075B6S6|KVD30_HUMAN	P06310	Immunoglobulin kappa variable 2-30	IGKV2-30	1.20914	1.90803	0.786624	1.84867
sp|P18065|IBP2_HUMAN;tr|C9JMY1|C9JMY1_HUMAN;tr|C9JW52|C9JW52_HUMAN	P18065	Insulin-like growth factor-binding protein 2	IGFBP2			0.254446	0.813543
sp|P01721|LV657_HUMAN	P01721	Immunoglobulin lambda variable 6-57	IGLV6-57	1.23962	1.50586	1.10033	1.25265
sp|P04430|KV116_HUMAN	P04430	Immunoglobulin kappa variable 1-16	IGKV1-16	0.342783	0.542745	0.662576	1.16894
sp|P15814|IGLL1_HUMAN	P15814	Immunoglobulin lambda-like polypeptide 1	IGLL1	1.16971	1.52928	1.0713	1.88501
sp|A0A075B6K5|LV39_HUMAN	A0A075B6K5	Immunoglobulin lambda variable 3-9	IGLV3-9	0.922274	2.90679	0.621012	2.09135
sp|P01834|IGKC_HUMAN;tr|A0A5H1ZRQ3|A0A5H1ZRQ3_HUMAN	P01834	Immunoglobulin kappa constant	IGKC	3.57042	0.975201	1.15901	0.487658
sp|P68104|EF1A1_HUMAN;tr|A0A087WVQ9|A0A087WVQ9_HUMAN;sp|Q5VTE0|EF1A3_HUMAN;tr|A0A087WV01|A0A087WV01_HUMAN;sp|Q05639|EF1A2_HUMAN;tr|A0A2U3TZH3|A0A2U3TZH3_HUMAN	P68104	Elongation factor 1-alpha 1	EEF1A1	0.653199	1.37381	0.613112	1.7736
sp|P19652|A1AG2_HUMAN	P19652	Alpha-1-acid glycoprotein 2	ORM2	0.931298	0.539538	1.95911	0.998327
sp|A0A0C4DH68|KV224_HUMAN;sp|A0A075B6R9|KVD24_HUMAN	A0A0C4DH68	Immunoglobulin kappa variable 2-24	IGKV2-24	1.034	2.45413	0.754614	2.23055
sp|P31025|LCN1_HUMAN	P31025	Lipocalin-1	LCN1	1.19536	2.98688	1.04943	3.07262
sp|P06732|KCRM_HUMAN	P06732	Creatine kinase M-type	CKM
sp|Q08830|FGL1_HUMAN	Q08830	Fibrinogen-like protein 1	FGL1
sp|P04275|VWF_HUMAN	P04275	von Willebrand factor	VWF	0.257757	0.696825	0.920437	-1.94502
sp|P08238|HS90B_HUMAN	P08238	Heat shock protein HSP 90-beta	HSP90AB1			0.477788	0.811265
sp|P01854|IGHE_HUMAN;tr|A0A286YES5|A0A286YES5_HUMAN	P01854	Immunoglobulin heavy constant epsilon	IGHE
sp|P01704|LV214_HUMAN	P01704	Immunoglobulin lambda variable 2-14	IGLV2-14			0.332116	1.56301
sp|Q5T749|KPRP_HUMAN	Q5T749	Keratinocyte proline-rich protein	KPRP	0.955164	2.85671	1.17576	-3.84813
sp|Q86UD1|OAF_HUMAN;tr|E9PJ29|E9PJ29_HUMAN	Q86UD1	Out at first protein homolog	OAF
sp|P20851|C4BPB_HUMAN	P20851	C4b-binding protein beta chain	C4BPB	0.375288	1.05034	0.228744	-0.885072
sp|A0A0B4J1V2|HV226_HUMAN	A0A0B4J1V2	Immunoglobulin heavy variable 2-26	IGHV2-26	1.35582	0.978396	0.231756	-0.440379
sp|P07451|CAH3_HUMAN	P07451	Carbonic anhydrase 3	CA3			1.15098	2.90218
sp|A0M8Q6|IGLC7_HUMAN;tr|A0A5H1ZRQ7|A0A5H1ZRQ7_HUMAN	A0M8Q6	Immunoglobulin lambda constant 7	IGLC7
sp|P33151|CADH5_HUMAN	P33151	Cadherin-5	CDH5
sp|P08519|APOA_HUMAN	P08519	Apolipoprotein(a)	LPA	0.548301	1.06867	1.02774	-2.20623
sp|P02741|CRP_HUMAN;tr|Q5VVP7|Q5VVP7_HUMAN	P02741	C-reactive protein	CRP			0.0197618	-0.0892769
sp|A0A0C4DH31|HV118_HUMAN	A0A0C4DH31	Immunoglobulin heavy variable 1-18	IGHV1-18
sp|P62258|1433E_HUMAN	P62258	14-3-3 protein epsilon	YWHAE			0.426272	0.879778
tr|H7C0A3|H7C0A3_HUMAN;sp|P59998|ARPC4_HUMAN;tr|F8WCF6|F8WCF6_HUMAN;tr|F8WDD7|F8WDD7_HUMAN;tr|A0A0A6YYG9|A0A0A6YYG9_HUMAN	H7C0A3	ARPC4-TTLL3 readthrough (Fragment)	ARPC4-TTLL3
sp|Q5T750|XP32_HUMAN	Q5T750	Skin-specific protein 32	XP32	0.985505	2.29044	0.870042	-2.22922
sp|Q9UGM5|FETUB_HUMAN;tr|E9PG08|E9PG08_HUMAN	Q9UGM5	Fetuin-B	FETUB			0.0507534	0.11866
sp|P35321|SPR1A_HUMAN;sp|P22528|SPR1B_HUMAN	P35321	Cornifin-A	SPRR1A
sp|P02776|PLF4_HUMAN	P02776	Platelet factor 4	PF4	1.24795	2.36252	0.569052	-1.69804
sp|A0A0B4J1Y8|LV949_HUMAN	A0A0B4J1Y8	Immunoglobulin lambda variable 9-49	IGLV9-49
sp|P31151|S10A7_HUMAN	P31151	Protein S100-A7	S100A7	0.454077	1.40152	0.00645781	0.0408959
sp|P15090|FABP4_HUMAN	P15090	Fatty acid-binding protein, adipocyte	FABP4			1.06326	1.4442
sp|Q13835|PKP1_HUMAN	Q13835	Plakophilin-1	PKP1			0.742435	-1.3532
sp|P01782|HV309_HUMAN	P01782	Immunoglobulin heavy variable 3-9	IGHV3-9			1.00251	-2.17134
sp|Q14571|ITPR2_HUMAN	Q14571	Inositol 1,4,5-trisphosphate receptor type 2	ITPR2
sp|P01019|ANGT_HUMAN	P01019	Angiotensinogen	AGT	0.148563	-0.323309	0.412606	0.75557
sp|P29622|KAIN_HUMAN	P29622	Kallistatin	SERPINA4	0.63476	1.4911	0.418172	-1.27175
sp|P05543|THBG_HUMAN	P05543	Thyroxine-binding globulin	SERPINA7	0.179062	0.398302	0.855638	3.0476
tr|A0A0G2JSC0|A0A0G2JSC0_HUMAN;sp|A0A0G2JS06|LV539_HUMAN;sp|A0A087WSX0|LV545_HUMAN	A0A0G2JSC0	Immunoglobulin lambda variable 5-45 (Fragment)	IGLV5-45	0.128777	-0.167504	0.327664	-0.367825
sp|P23142|FBLN1_HUMAN	P23142	Fibulin-1	FBLN1	0.574388	-0.441574	0.0401653	-0.0397156
tr|B1ALD9|B1ALD9_HUMAN;sp|Q15063|POSTN_HUMAN	B1ALD9	Periostin	POSTN
sp|Q15582|BGH3_HUMAN;tr|H0Y8L3|H0Y8L3_HUMAN;tr|H0Y9D7|H0Y9D7_HUMAN;tr|S4R3C6|S4R3C6_HUMAN	Q15582	Transforming growth factor-beta-induced protein ig-h3	TGFBI	0.00727423	-0.0105131	0.675957	0.661607
sp|Q16706|MA2A1_HUMAN	Q16706	Alpha-mannosidase 2	MAN2A1
sp|P04083|ANXA1_HUMAN;tr|Q5T3N1|Q5T3N1_HUMAN	P04083	Annexin A1	ANXA1			0.983233	3.29002
sp|P08185|CBG_HUMAN;tr|G3V350|G3V350_HUMAN	P08185	Corticosteroid-binding globulin	SERPINA6	0.851323	-1.28569	1.01247	2.33003
tr|B1AHL2|B1AHL2_HUMAN	B1AHL2	Fibulin-1	FBLN1	0.422528	0.940645	0.276411	0.686242
tr|A0A0G2JQJ0|A0A0G2JQJ0_HUMAN;sp|A0A087WSZ0|KVD08_HUMAN	A0A0G2JQJ0	Immunoglobulin kappa variable 1D-8 (Fragment)	IGKV1D-8			0.0366795	-0.0774248
sp|P49908|SEPP1_HUMAN;tr|A0A182DWH7|A0A182DWH7_HUMAN;tr|A0A182DWH8|A0A182DWH8_HUMAN	P49908	Selenoprotein P	SELENOP	0.50622	0.295814	0.602072	-0.613179
sp|P00746|CFAD_HUMAN;tr|K7ERG9|K7ERG9_HUMAN	P00746	Complement factor D	CFD	0.451263	0.599951	0.664549	-0.915294
sp|Q16610|ECM1_HUMAN	Q16610	Extracellular matrix protein 1	ECM1
sp|P08319|ADH4_HUMAN;tr|A0A0D9SFB5|A0A0D9SFB5_HUMAN;tr|D6R9K8|D6R9K8_HUMAN	P08319	All-trans-retinol dehydrogenase [NAD(+)] ADH4	ADH4
sp|P01008|ANT3_HUMAN	P01008	Antithrombin-III	SERPINC1	0.670952	-0.524875	0.337587	0.271528
tr|A0A5H1ZRS9|A0A5H1ZRS9_HUMAN	A0A5H1ZRS9	Immunoglobulin kappa variable 2D-29	IGKV2D-29	0.33138	1.32732	0.106112	-0.591887
sp|P47929|LEG7_HUMAN	P47929	Galectin-7	LGALS7	1.11846	2.39157	0.259813	-0.953817
sp|P31947|1433S_HUMAN	P31947	14-3-3 protein sigma	SFN			1.00611	2.22109
sp|Q6ZVX7|FBX50_HUMAN	Q6ZVX7	F-box only protein 50	NCCRP1			0.255066	0.690055
sp|Q9UK55|ZPI_HUMAN;tr|G3V2W1|G3V2W1_HUMAN	Q9UK55	Protein Z-dependent protease inhibitor	SERPINA10	0.18374	0.216697	0.401267	-0.726254
sp|P05155|IC1_HUMAN;tr|H9KV48|H9KV48_HUMAN;tr|E9PGN7|E9PGN7_HUMAN	P05155	Plasma protease C1 inhibitor	SERPING1	1.20854	0.375695	1.47533	0.397404
sp|P02787|TRFE_HUMAN	P02787	Serotransferrin	TF	0.372096	-0.155983	0.469053	-0.519073
sp|P01009|A1AT_HUMAN	P01009	Alpha-1-antitrypsin	SERPINA1	0.342442	-0.446659	0.0510477	0.0919952
tr|V9GYE7|V9GYE7_HUMAN;sp|P36980|FHR2_HUMAN;tr|A0A3B3IQ51|A0A3B3IQ51_HUMAN;tr|A0A3B3ISW6|A0A3B3ISW6_HUMAN;tr|A0A3B3IRW0|A0A3B3IRW0_HUMAN;tr|A0A3B3IS00|A0A3B3IS00_HUMAN;tr|A0A3B3IS28|A0A3B3IS28_HUMAN	V9GYE7	Complement factor H-related protein 2	CFHR2	0.818801	1.2831	1.08977	-1.57381
sp|P02786|TFR1_HUMAN;tr|G3V0E5|G3V0E5_HUMAN	P02786	Transferrin receptor protein 1	TFRC			0.189201	0.211061
sp|P08493|MGP_HUMAN	P08493	Matrix Gla protein	MGP
sp|P02743|SAMP_HUMAN	P02743	Serum amyloid P-component	APCS	0.0986762	0.124811	0.895204	-1.42517
sp|P29508|SPB3_HUMAN	P29508	Serpin B3	SERPINB3	0.777585	1.81741	0.57437	2.03298
sp|Q01469|FABP5_HUMAN	Q01469	Fatty acid-binding protein 5	FABP5	0.485006	1.13187	0.708913	2.606
sp|P35326|SPR2A_HUMAN;sp|P35325|SPR2B_HUMAN;sp|P22532|SPR2D_HUMAN;sp|P22531|SPR2E_HUMAN;sp|Q9BYE4|SPR2G_HUMAN;sp|Q96RM1|SPR2F_HUMAN	P35326	Small proline-rich protein 2A	SPRR2A
sp|P22792|CPN2_HUMAN	P22792	Carboxypeptidase N subunit 2	CPN2	0.0766784	0.0338123	0.55841	-0.779832
sp|P43251|BTD_HUMAN;tr|A0A5F9ZH80|A0A5F9ZH80_HUMAN;tr|A0A5F9ZH15|A0A5F9ZH15_HUMAN;tr|C9JSN9|C9JSN9_HUMAN	P43251	Biotinidase	BTD	0.284108	0.550435	1.20998	2.62979
tr|E9PK47|E9PK47_HUMAN;sp|P06737|PYGL_HUMAN	E9PK47	Alpha-1,4 glucan phosphorylase	PYGL
sp|Q9HCY8|S10AE_HUMAN	Q9HCY8	Protein S100-A14	S100A14
sp|P48740|MASP1_HUMAN	P48740	Mannan-binding lectin serine protease 1	MASP1
sp|P00488|F13A_HUMAN	P00488	Coagulation factor XIII A chain	F13A1
sp|Q9HDC9|APMAP_HUMAN;tr|H0Y512|H0Y512_HUMAN	Q9HDC9	Adipocyte plasma membrane-associated protein	APMAP
sp|A0A0C4DH34|HV428_HUMAN	A0A0C4DH34	Immunoglobulin heavy variable 4-28	IGHV4-28			0.658875	-1.12274
tr|I3L0N3|I3L0N3_HUMAN;sp|P46459|NSF_HUMAN;tr|I3L2G1|I3L2G1_HUMAN;tr|I3L0L3|I3L0L3_HUMAN;tr|K7EQD6|K7EQD6_HUMAN	I3L0N3	Vesicle-fusing ATPase	NSF
sp|P01701|LV151_HUMAN	P01701	Immunoglobulin lambda variable 1-51	IGLV1-51	0.871556	2.46909	0.629228	0.483717
sp|P05090|APOD_HUMAN;tr|C9JF17|C9JF17_HUMAN	P05090	Apolipoprotein D	APOD	1.07377	0.658426	0.144332	0.281795
sp|P0DOY2|IGLC2_HUMAN	P0DOY2	Immunoglobulin lambda constant 2	IGLC2	0.187726	-0.128792	1.16666	0.561541
sp|P02790|HEMO_HUMAN;tr|Q9BS19|Q9BS19_HUMAN	P02790	Hemopexin	HPX	3.10205	-0.993285	0.160442	-0.0757907
tr|A0A4W8ZXM2|A0A4W8ZXM2_HUMAN;sp|A0A0B4J1Y9|HV372_HUMAN	A0A4W8ZXM2	Immunoglobulin heavy variable 3-72	IGHV3-72	1.62275	0.790725	0.574127	-0.368684
sp|P0DP09|KV113_HUMAN;sp|A0A0B4J2D9|KVD13_HUMAN	P0DP09	Immunoglobulin kappa variable 1-13	IGKV1-13			0.226585	0.459697
sp|P06576|ATPB_HUMAN;tr|H0YH81|H0YH81_HUMAN;tr|F8W079|F8W079_HUMAN	P06576	ATP synthase subunit beta, mitochondrial	ATP5F1B			0.352977	1.11665
tr|C9JGI3|C9JGI3_HUMAN;sp|P19971|TYPH_HUMAN;tr|A0A494C0L6|A0A494C0L6_HUMAN;tr|A0A494C1N7|A0A494C1N7_HUMAN	C9JGI3	Thymidine phosphorylase (Fragment)	TYMP			0.124704	0.369444
sp|P01611|KVD12_HUMAN;sp|A0A0C4DH73|KV112_HUMAN	P01611	Immunoglobulin kappa variable 1D-12	IGKV1D-12	0.758835	-0.657349	0.284243	-0.470114
sp|P28066|PSA5_HUMAN	P28066	Proteasome subunit alpha type-5	PSMA5
sp|Q86U17|SPA11_HUMAN	Q86U17	Serpin A11	SERPINA11
sp|Q14624|ITIH4_HUMAN	Q14624	Inter-alpha-trypsin inhibitor heavy chain H4	ITIH4	3.48757	-0.777366	0.642904	0.590218
sp|P43652|AFAM_HUMAN	P43652	Afamin	AFM	0.130957	0.0962571	0.865336	-1.24795
sp|O75460|ERN1_HUMAN	O75460	Serine/threonine-protein kinase/endoribonuclease IRE1	ERN1
sp|A0A075B6I0|LV861_HUMAN	A0A075B6I0	Immunoglobulin lambda variable 8-61	IGLV8-61	0.677851	2.09591	0.564775	-1.97751
sp|P09172|DOPO_HUMAN	P09172	Dopamine beta-hydroxylase	DBH			0.406725	-0.598111
sp|P0DP01|HV108_HUMAN	P0DP01	Immunoglobulin heavy variable 1-8	IGHV1-8
sp|Q9GZZ8|LACRT_HUMAN;tr|F8W0V3|F8W0V3_HUMAN	Q9GZZ8	Extracellular glycoprotein lacritin	LACRT			0.620831	-2.03953
sp|P28838|AMPL_HUMAN	P28838	Cytosol aminopeptidase	LAP3
tr|A0A669KAY4|A0A669KAY4_HUMAN;sp|Q8NBP7|PCSK9_HUMAN;tr|A0A669KBG0|A0A669KBG0_HUMAN	A0A669KAY4	Proprotein convertase subtilisin/kexin type 9	PCSK9
tr|A0A0C4DGZ8|A0A0C4DGZ8_HUMAN;sp|P07359|GP1BA_HUMAN	A0A0C4DGZ8	Glycoprotein Ib (Platelet), alpha polypeptide	GP1BA	0.602004	-0.671862	1.14506	2.41323
sp|Q6UWP8|SBSN_HUMAN	Q6UWP8	Suprabasin	SBSN			0.795127	1.17107
sp|P01877|IGHA2_HUMAN;tr|A0A286YEY5|A0A286YEY5_HUMAN	P01877	Immunoglobulin heavy constant alpha 2	IGHA2	0.313887	-0.422646	0.143172	0.494651
sp|P20742|PZP_HUMAN	P20742	Pregnancy zone protein	PZP	1.28817	2.83255	0.978385	-2.35132
sp|Q96PD5|PGRP2_HUMAN	Q96PD5	N-acetylmuramoyl-L-alanine amidase	PGLYRP2	0.777294	-0.464718	0.0511011	0.0711156
sp|Q07954|LRP1_HUMAN	Q07954	Prolow-density lipoprotein receptor-related protein 1	LRP1
sp|O15145|ARPC3_HUMAN;tr|C9JZD1|C9JZD1_HUMAN	O15145	Actin-related protein 2/3 complex subunit 3	ARPC3
sp|P07360|CO8G_HUMAN	P07360	Complement component C8 gamma chain	C8G	1.00688	1.03573	0.974939	-1.80832
sp|Q96KN2|CNDP1_HUMAN;tr|J3KRP0|J3KRP0_HUMAN	Q96KN2	Beta-Ala-His dipeptidase	CNDP1	0.147809	0.199226	0.248542	-0.307723
sp|P01742|HV169_HUMAN;sp|A0A0B4J2H0|HV69D_HUMAN	P01742	Immunoglobulin heavy variable 1-69	IGHV1-69	0.920013	1.51543	1.16791	-2.06076
sp|P01880|IGHD_HUMAN;tr|A0A0A0MS09|A0A0A0MS09_HUMAN	P01880	Immunoglobulin heavy constant delta	IGHD	0.0748556	-0.328455	1.24301	-2.80279
tr|A6XMV8|A6XMV8_HUMAN;tr|A0A0J9YYC8|A0A0J9YYC8_HUMAN;sp|P07478|TRY2_HUMAN;tr|A6XMV9|A6XMV9_HUMAN;sp|Q8NHM4|TRY6_HUMAN	A6XMV8	Protease serine 2 preproprotein	PRSS2	0.000813262	0.00658496	0.467757	2.96755
sp|A0A0B4J1U7|HV601_HUMAN	A0A0B4J1U7	Immunoglobulin heavy variable 6-1	IGHV6-1			0.0477835	-0.253226
sp|P69891|HBG1_HUMAN;tr|A0A2R8Y7X9|A0A2R8Y7X9_HUMAN	P69891	Hemoglobin subunit gamma-1	HBG1	1.2012	2.6164	1.15727	-2.57138
tr|F8WCM7|F8WCM7_HUMAN;tr|F8VRJ6|F8VRJ6_HUMAN;tr|F5GZG6|F5GZG6_HUMAN;sp|Q9H3S4|TPK1_HUMAN	F8WCM7	Thiamin pyrophosphokinase 1	TPK1			2.52971	-0.907376
sp|P05164|PERM_HUMAN	P05164	Myeloperoxidase	MPO			1.02931	3.17924
sp|P11597|CETP_HUMAN;tr|H3BRJ9|H3BRJ9_HUMAN	P11597	Cholesteryl ester transfer protein	CETP			1.26148	3.11184
sp|Q9NWV4|CZIB_HUMAN	Q9NWV4	CXXC motif containing zinc binding protein	CZIB			1.21889	3.06888
sp|P35237|SPB6_HUMAN;tr|A0A024QZX5|A0A024QZX5_HUMAN;tr|A0A087X1N8|A0A087X1N8_HUMAN;tr|A0A2R8YD12|A0A2R8YD12_HUMAN;tr|A0A2R8Y6A7|A0A2R8Y6A7_HUMAN	P35237	Serpin B6	SERPINB6			1.03308	3.00694
sp|Q9UBG3|CRNN_HUMAN	Q9UBG3	Cornulin	CRNN			0.888163	2.92609
sp|P52790|HXK3_HUMAN	P52790	Hexokinase-3	HK3			1.18596	2.84084
sp|Q6UXG3|CLM9_HUMAN;tr|K7EL06|K7EL06_HUMAN	Q6UXG3	CMRF35-like molecule 9	CD300LG			1.15705	2.83939
sp|P15289|ARSA_HUMAN;tr|A0A0C4DFZ2|A0A0C4DFZ2_HUMAN	P15289	Arylsulfatase A	ARSA			1.12188	2.6539
tr|B1AN48|B1AN48_HUMAN;sp|Q9UBC9|SPRR3_HUMAN	B1AN48	Small proline-rich protein 3 (Fragment)	SPRR3			0.974366	2.65303
sp|P09668|CATH_HUMAN;tr|A0A087X0D5|A0A087X0D5_HUMAN	P09668	Pro-cathepsin H	CTSH			1.07806	2.64256
tr|A0A087X0M8|A0A087X0M8_HUMAN;sp|O00533|NCHL1_HUMAN	A0A087X0M8	Neural cell adhesion molecule L1-like protein	CHL1			1.04677	2.53289
sp|P04432|KVD39_HUMAN;sp|P01597|KV139_HUMAN	P04432	Immunoglobulin kappa variable 1D-39	IGKV1D-39			1.17375	2.48225
sp|P23470|PTPRG_HUMAN	P23470	Receptor-type tyrosine-protein phosphatase gamma	PTPRG			1.17729	2.47432
sp|P07288|KLK3_HUMAN;tr|M0R1F0|M0R1F0_HUMAN;tr|M0R1Z7|M0R1Z7_HUMAN;tr|M0QZF9|M0QZF9_HUMAN;tr|M0QX57|M0QX57_HUMAN;tr|Q8NCW4|Q8NCW4_HUMAN	P07288	Prostate-specific antigen	KLK3			0.776276	2.44208
sp|A0A087WSY6|KVD15_HUMAN	A0A087WSY6	Immunoglobulin kappa variable 3D-15	IGKV3D-15			0.962208	2.43705
sp|Q15113|PCOC1_HUMAN	Q15113	Procollagen C-endopeptidase enhancer 1	PCOLCE			1.13387	2.40838
sp|P0DMV9|HS71B_HUMAN;sp|P0DMV8|HS71A_HUMAN;tr|A0A0G2JIW1|A0A0G2JIW1_HUMAN;tr|V9GZ37|V9GZ37_HUMAN	P0DMV9	Heat shock 70 kDa protein 1B	HSPA1B			1.00771	2.40389
sp|Q09666|AHNK_HUMAN	Q09666	Neuroblast differentiation-associated protein AHNAK	AHNAK			0.95346	2.38332
sp|Q7Z5L0|VMO1_HUMAN	Q7Z5L0	Vitelline membrane outer layer protein 1 homolog	VMO1			0.93487	2.35008
tr|K7EKI0|K7EKI0_HUMAN;sp|Q92817|EVPL_HUMAN	K7EKI0	Envoplakin	EVPL			1.18329	2.33151
sp|P84077|ARF1_HUMAN;sp|P61204|ARF3_HUMAN;tr|F5H423|F5H423_HUMAN	P84077	ADP-ribosylation factor 1	ARF1			1.11075	2.29452
sp|P09467|F16P1_HUMAN;tr|A0A3B3IUC7|A0A3B3IUC7_HUMAN	P09467	Fructose-1,6-bisphosphatase 1	FBP1			1.03211	2.29374
sp|P08246|ELNE_HUMAN	P08246	Neutrophil elastase	ELANE			0.679663	2.27294
tr|F8VXU5|F8VXU5_HUMAN;sp|Q9UBQ0|VPS29_HUMAN	F8VXU5	Vacuolar protein sorting-associated protein 29	VPS29			0.923016	2.27009
tr|E7ESB3|E7ESB3_HUMAN;sp|Q13508|NAR3_HUMAN;tr|E7ER42|E7ER42_HUMAN;tr|E9PGR5|E9PGR5_HUMAN;tr|E7EX61|E7EX61_HUMAN	E7ESB3	NAD(P)(+)--arginine ADP-ribosyltransferase (Fragment)	ART3			0.94384	2.2504
tr|E9PHH3|E9PHH3_HUMAN;tr|H7C1K4|H7C1K4_HUMAN;sp|P18827|SDC1_HUMAN	E9PHH3	Syndecan-1	SDC1			0.782399	2.21159
tr|R4GN98|R4GN98_HUMAN;sp|P06703|S10A6_HUMAN	R4GN98	Protein S100 (Fragment)	S100A6			0.804684	2.16776
sp|O14498|ISLR_HUMAN;tr|H0YN67|H0YN67_HUMAN;tr|H0YL90|H0YL90_HUMAN	O14498	Immunoglobulin superfamily containing leucine-rich repeat protein	ISLR			0.98253	2.1642
sp|P0DP57|SLUR2_HUMAN	P0DP57	Secreted Ly-6/uPAR domain-containing protein 2	SLURP2			1.23849	2.15549
tr|M0R0C1|M0R0C1_HUMAN;sp|O60234|GMFG_HUMAN;tr|M0QYG8|M0QYG8_HUMAN;tr|M0R1D2|M0R1D2_HUMAN;tr|M0QYJ8|M0QYJ8_HUMAN	M0R0C1	Glia maturation factor	GMFG			0.762718	2.15442
sp|Q9BRF8|CPPED_HUMAN	Q9BRF8	Serine/threonine-protein phosphatase CPPED1	CPPED1			1.19105	2.10363
sp|P30050|RL12_HUMAN	P30050	60S ribosomal protein L12	RPL12			1.06306	2.09932
sp|P48047|ATPO_HUMAN;tr|A0A494C0K9|A0A494C0K9_HUMAN;tr|H7C0C1|H7C0C1_HUMAN	P48047	ATP synthase subunit O, mitochondrial	ATP5PO			1.24799	2.09624
sp|Q7Z3B1|NEGR1_HUMAN	Q7Z3B1	Neuronal growth regulator 1	NEGR1			1.09439	2.06193
sp|P30048|PRDX3_HUMAN	P30048	Thioredoxin-dependent peroxide reductase, mitochondrial	PRDX3			0.959629	1.98793
sp|P12724|ECP_HUMAN	P12724	Eosinophil cationic protein	RNASE3			1.1004	1.98417
sp|Q07507|DERM_HUMAN	Q07507	Dermatopontin	DPT			1.02185	1.97939
sp|Q9UHY7|ENOPH_HUMAN;tr|A0A0C4DGY8|A0A0C4DGY8_HUMAN;tr|D6RA00|D6RA00_HUMAN	Q9UHY7	Enolase-phosphatase E1	ENOPH1			1.15185	1.9734
sp|Q9P121|NTRI_HUMAN;tr|F6WFR7|F6WFR7_HUMAN;tr|F8W8Y1|F8W8Y1_HUMAN	Q9P121	Neurotrimin	NTM			1.20686	1.96503
sp|Q15648|MED1_HUMAN	Q15648	Mediator of RNA polymerase II transcription subunit 1	MED1			0.798919	1.96281
sp|P23528|COF1_HUMAN;tr|G3V1A4|G3V1A4_HUMAN;tr|E9PP50|E9PP50_HUMAN;tr|E9PK25|E9PK25_HUMAN;tr|E9PQB7|E9PQB7_HUMAN;tr|E9PLJ3|E9PLJ3_HUMAN;tr|E9PS23|E9PS23_HUMAN	P23528	Cofilin-1	CFL1			0.734301	1.95827
sp|P35555|FBN1_HUMAN	P35555	Fibrillin-1	FBN1			0.974847	1.95734
sp|Q9H6X2|ANTR1_HUMAN	Q9H6X2	Anthrax toxin receptor 1	ANTXR1			1.20157	1.93872
sp|A6NI73|LIRA5_HUMAN	A6NI73	Leukocyte immunoglobulin-like receptor subfamily A member 5	LILRA5			0.877708	1.91937
sp|P08758|ANXA5_HUMAN;tr|E9PHT9|E9PHT9_HUMAN;tr|D6RBL5|D6RBL5_HUMAN	P08758	Annexin A5	ANXA5			1.04891	1.9161
sp|P55957|BID_HUMAN	P55957	BH3-interacting domain death agonist	BID			1.03294	1.91517
sp|P09382|LEG1_HUMAN	P09382	Galectin-1	LGALS1			0.851179	1.89092
sp|O95197|RTN3_HUMAN	O95197	Reticulon-3	RTN3			0.822838	1.87799
sp|P16870|CBPE_HUMAN	P16870	Carboxypeptidase E	CPE			0.979737	1.87553
sp|P07476|INVO_HUMAN	P07476	Involucrin	IVL			1.10115	1.87133
sp|Q9UIB8|SLAF5_HUMAN	Q9UIB8	SLAM family member 5	CD84			0.865772	1.84994
sp|P17050|NAGAB_HUMAN	P17050	Alpha-N-acetylgalactosaminidase	NAGA			1.12513	1.82376
tr|H0YN26|H0YN26_HUMAN;sp|P39687|AN32A_HUMAN;tr|H7BZ09|H7BZ09_HUMAN	H0YN26	Acidic leucine-rich nuclear phosphoprotein 32 family member A	ANP32A			1.19722	1.82287
sp|A0A0A0MT36|KVD21_HUMAN;sp|A0A0C4DH26|KVD41_HUMAN	A0A0A0MT36	Immunoglobulin kappa variable 6D-21	IGKV6D-21			1.15619	1.82015
tr|A0A087WZR4|A0A087WZR4_HUMAN;tr|H0Y4U3|H0Y4U3_HUMAN;tr|A0A3B3ISU3|A0A3B3ISU3_HUMAN;sp|O75015|FCG3B_HUMAN	A0A087WZR4	Low affinity immunoglobulin gamma Fc region receptor III-B	FCGR3B			0.844214	1.79876
sp|P05937|CALB1_HUMAN;tr|E5RIZ8|E5RIZ8_HUMAN;tr|E5RG14|E5RG14_HUMAN	P05937	Calbindin	CALB1			1.21799	1.78124
sp|Q16661|GUC2B_HUMAN	Q16661	Guanylate cyclase activator 2B	GUCA2B			0.850806	1.75217
sp|Q13332|PTPRS_HUMAN;tr|G8JL96|G8JL96_HUMAN	Q13332	Receptor-type tyrosine-protein phosphatase S	PTPRS			1.17751	1.74329
sp|P68371|TBB4B_HUMAN;tr|Q5JP53|Q5JP53_HUMAN;sp|P07437|TBB5_HUMAN;tr|Q5ST81|Q5ST81_HUMAN;sp|P04350|TBB4A_HUMAN;sp|Q13885|TBB2A_HUMAN;sp|Q9BVA1|TBB2B_HUMAN	P68371	Tubulin beta-4B chain	TUBB4B			1.25743	1.7408
sp|Q8WU39|MZB1_HUMAN	Q8WU39	Marginal zone B- and B1-cell-specific protein	MZB1			0.92908	1.73658
tr|H0YET5|H0YET5_HUMAN;tr|E9PRU1|E9PRU1_HUMAN;sp|O95967|FBLN4_HUMAN;tr|H0YEU0|H0YEU0_HUMAN;tr|E9PI47|E9PI47_HUMAN	H0YET5	EGF-containing fibulin-like extracellular matrix protein 2 (Fragment)	EFEMP2			1.22329	1.72427
sp|Q9UKU6|TRHDE_HUMAN	Q9UKU6	Thyrotropin-releasing hormone-degrading ectoenzyme	TRHDE			1.28439	1.71238
sp|P60983|GMFB_HUMAN;tr|G3V4P8|G3V4P8_HUMAN	P60983	Glia maturation factor beta	GMFB			0.988947	1.70261
sp|Q08257|QOR_HUMAN;tr|A6NP24|A6NP24_HUMAN;tr|C9JH92|C9JH92_HUMAN	Q08257	Quinone oxidoreductase	CRYZ			1.24547	1.70198
tr|H7C0V9|H7C0V9_HUMAN;tr|A0A0A0MRG2|A0A0A0MRG2_HUMAN;tr|E9PG40|E9PG40_HUMAN;sp|P05067|A4_HUMAN	H7C0V9	ABPP (Fragment)	APP			0.775559	1.6922
sp|Q9ULI3|HEG1_HUMAN	Q9ULI3	Protein HEG homolog 1	HEG1			0.891667	1.68319
sp|P55072|TERA_HUMAN	P55072	Transitional endoplasmic reticulum ATPase	VCP			1.0345	1.68182
tr|E7ET40|E7ET40_HUMAN;sp|P00749|UROK_HUMAN	E7ET40	Urokinase-type plasminogen activator	PLAU			0.618572	1.67619
sp|Q9BVM4|GGACT_HUMAN;tr|M0R0M3|M0R0M3_HUMAN;tr|M0R217|M0R217_HUMAN	Q9BVM4	Gamma-glutamylaminecyclotransferase	GGACT			0.726579	1.65669
sp|P40199|CEAM6_HUMAN	P40199	Carcinoembryonic antigen-related cell adhesion molecule 6	CEACAM6			0.67365	1.65321
sp|P40926|MDHM_HUMAN;tr|G3XAL0|G3XAL0_HUMAN	P40926	Malate dehydrogenase, mitochondrial	MDH2			0.954878	1.64518
sp|Q9BTM9|URM1_HUMAN	Q9BTM9	Ubiquitin-related modifier 1	URM1			0.729106	1.6428
sp|P27824|CALX_HUMAN;tr|D6RAQ8|D6RAQ8_HUMAN;tr|D6RAU8|D6RAU8_HUMAN;tr|D6RB85|D6RB85_HUMAN;tr|D6RDP7|D6RDP7_HUMAN;tr|H0Y9Q7|H0Y9Q7_HUMAN	P27824	Calnexin	CANX			0.909378	1.60965
sp|P15085|CBPA1_HUMAN	P15085	Carboxypeptidase A1	CPA1			1.18808	1.59387
sp|P51161|FABP6_HUMAN	P51161	Gastrotropin	FABP6			0.654954	1.58483
sp|P63208|SKP1_HUMAN;tr|E5RJR5|E5RJR5_HUMAN;tr|E7ERH2|E7ERH2_HUMAN;tr|F8W8N3|F8W8N3_HUMAN;tr|E5RGM3|E5RGM3_HUMAN	P63208	S-phase kinase-associated protein 1	SKP1			0.483994	1.57545
sp|Q9BQ51|PD1L2_HUMAN	Q9BQ51	Programmed cell death 1 ligand 2	PDCD1LG2			1.07224	1.5746
sp|P13727|PRG2_HUMAN	P13727	Bone marrow proteoglycan	PRG2			0.688982	1.57348
sp|P16278|BGAL_HUMAN;tr|E7EQ29|E7EQ29_HUMAN	P16278	Beta-galactosidase	GLB1			0.780921	1.55925
sp|Q08623|HDHD1_HUMAN	Q08623	Pseudouridine-5-phosphatase	PUDP			0.884255	1.54722
sp|Q9NZH0|GPC5B_HUMAN	Q9NZH0	G-protein coupled receptor family C group 5 member B	GPRC5B			0.675768	1.53881
sp|O43505|B4GA1_HUMAN	O43505	Beta-1,4-glucuronyltransferase 1	B4GAT1			1.28642	1.52803
tr|E5RJ14|E5RJ14_HUMAN;tr|E5RH16|E5RH16_HUMAN;sp|P09619|PGFRB_HUMAN	E5RJ14	Platelet-derived growth factor receptor beta (Fragment)	PDGFRB			1.17103	1.51585
tr|Q5SR44|Q5SR44_HUMAN;sp|P17927|CR1_HUMAN;tr|E9PDY4|E9PDY4_HUMAN;tr|E9PQN4|E9PQN4_HUMAN	Q5SR44	Complement receptor type 1	CR1			0.841131	1.4943
sp|Q9BXP8|PAPP2_HUMAN	Q9BXP8	Pappalysin-2	PAPPA2			0.575275	1.4922
tr|A0A087X1K9|A0A087X1K9_HUMAN;tr|E5RGR0|E5RGR0_HUMAN;sp|O75608|LYPA1_HUMAN;tr|E5RJ48|E5RJ48_HUMAN	A0A087X1K9	Acyl-protein thioesterase 1	LYPLA1			0.520696	1.48326
sp|P20160|CAP7_HUMAN	P20160	Azurocidin	AZU1			0.816193	1.45879
sp|P80511|S10AC_HUMAN	P80511	Protein S100-A12	S100A12			0.670889	1.45666
tr|Q5W0S4|Q5W0S4_HUMAN;tr|Q5W0S5|Q5W0S5_HUMAN;sp|P54727|RD23B_HUMAN	Q5W0S4	UV excision repair protein RAD23 homolog B (Fragment)	RAD23B			1.20759	1.45532
sp|Q96FQ6|S10AG_HUMAN	Q96FQ6	Protein S100-A16	S100A16			0.853252	1.44662
sp|P09237|MMP7_HUMAN	P09237	Matrilysin	MMP7			0.959487	1.43414
sp|P17931|LEG3_HUMAN;tr|G3V3R6|G3V3R6_HUMAN	P17931	Galectin-3	LGALS3			0.743923	1.41437
sp|P62269|RS18_HUMAN	P62269	40S ribosomal protein S18	RPS18			0.919435	1.40802
sp|Q8IWT0|ARCH_HUMAN;tr|A0A087X0V4|A0A087X0V4_HUMAN;tr|A8K0B5|A8K0B5_HUMAN	Q8IWT0	Protein archease	ZBTB8OS			0.826364	1.40104
tr|A0A5F9ZH82|A0A5F9ZH82_HUMAN;tr|E9PHY0|E9PHY0_HUMAN;sp|P11117|PPAL_HUMAN;tr|A0A5F9ZHR7|A0A5F9ZHR7_HUMAN;tr|E9PQY3|E9PQY3_HUMAN;tr|B7Z7D2|B7Z7D2_HUMAN	A0A5F9ZH82	Lysosomal acid phosphatase (Fragment)	ACP2			0.641935	1.39968
sp|P55103|INHBC_HUMAN	P55103	Inhibin beta C chain	INHBC			0.688809	1.39538
sp|A0A075B6S5|KV127_HUMAN	A0A075B6S5	Immunoglobulin kappa variable 1-27	IGKV1-27			1.00566	1.38489
sp|Q03403|TFF2_HUMAN	Q03403	Trefoil factor 2	TFF2			0.802084	1.37857
sp|P30041|PRDX6_HUMAN	P30041	Peroxiredoxin-6	PRDX6			0.789682	1.36565
sp|Q92688|AN32B_HUMAN	Q92688	Acidic leucine-rich nuclear phosphoprotein 32 family member B	ANP32B			0.963021	1.35784
tr|G3V4I0|G3V4I0_HUMAN;sp|O75356|ENTP5_HUMAN	G3V4I0	Ectonucleoside triphosphate diphosphohydrolase 5	ENTPD5			0.941164	1.31532
sp|Q9NP80|PLPL8_HUMAN;tr|C9JAX4|C9JAX4_HUMAN;tr|A0A0C4DG51|A0A0C4DG51_HUMAN	Q9NP80	Calcium-independent phospholipase A2-gamma	PNPLA8			0.454666	1.31317
sp|Q5T2W1|NHRF3_HUMAN;tr|A0A0C4DG67|A0A0C4DG67_HUMAN;sp|A8MUH7|PDZ1P_HUMAN	Q5T2W1	Na(+)/H(+) exchange regulatory cofactor NHE-RF3	PDZK1			0.839045	1.31189
sp|P26992|CNTFR_HUMAN;tr|Q5T8H6|Q5T8H6_HUMAN	P26992	Ciliary neurotrophic factor receptor subunit alpha	CNTFR			0.556814	1.30162
tr|Q5TBF5|Q5TBF5_HUMAN;sp|P20774|MIME_HUMAN	Q5TBF5	Mimecan (Fragment)	OGN			0.779584	1.30055
tr|D6RAF1|D6RAF1_HUMAN;tr|A0A2U3TZH4|A0A2U3TZH4_HUMAN;tr|A0A087WYF8|A0A087WYF8_HUMAN;sp|Q53GG5|PDLI3_HUMAN;tr|A0A2R8Y6L7|A0A2R8Y6L7_HUMAN	D6RAF1	PDZ and LIM domain protein 3	PDLIM3			1.12602	1.27731
sp|P63104|1433Z_HUMAN;tr|E7EX29|E7EX29_HUMAN;tr|B0AZS6|B0AZS6_HUMAN;tr|B7Z2E6|B7Z2E6_HUMAN;tr|H0YB80|H0YB80_HUMAN	P63104	14-3-3 protein zeta/delta	YWHAZ			0.718652	1.26972
tr|A0A087WT00|A0A087WT00_HUMAN;sp|Q8IX05|CD302_HUMAN	A0A087WT00	CD302 antigen	CD302			1.05089	1.26214
sp|Q8WW59|SPRY4_HUMAN	Q8WW59	SPRY domain-containing protein 4	SPRYD4			0.360428	1.25978
tr|A6NF51|A6NF51_HUMAN;sp|O95861|BPNT1_HUMAN	A6NF51	3(2),5-bisphosphate nucleotidase 1	BPNT1			0.707577	1.24138
sp|Q93077|H2A1C_HUMAN;sp|Q7L7L0|H2A3_HUMAN;sp|P04908|H2A1B_HUMAN;tr|C9J0D1|C9J0D1_HUMAN;tr|A0A494C189|A0A494C189_HUMAN;tr|A0A3B3IS11|A0A3B3IS11_HUMAN	Q93077	Histone H2A type 1-C	H2AC6			0.724054	1.23498
tr|J3QLM0|J3QLM0_HUMAN;sp|P09564|CD7_HUMAN	J3QLM0	T-cell antigen CD7	CD7			0.624486	1.23379
sp|Q6UX06|OLFM4_HUMAN	Q6UX06	Olfactomedin-4	OLFM4			0.508966	1.2314
tr|E9PIF4|E9PIF4_HUMAN;sp|Q99519|NEUR1_HUMAN	E9PIF4	Exo-alpha-sialidase	NEU1			0.766798	1.2312
sp|P48735|IDHP_HUMAN;tr|H0YL11|H0YL11_HUMAN	P48735	Isocitrate dehydrogenase [NADP], mitochondrial	IDH2			0.609599	1.20348
tr|A0A0A0MTB9|A0A0A0MTB9_HUMAN;tr|H0YAK8|H0YAK8_HUMAN;sp|P09455|RET1_HUMAN;tr|A0A0A0MQT0|A0A0A0MQT0_HUMAN	A0A0A0MTB9	Retinol-binding protein 1	RBP1			0.924067	1.19829
sp|Q8NBS9|TXND5_HUMAN	Q8NBS9	Thioredoxin domain-containing protein 5	TXNDC5			0.834744	1.18874
tr|F8W7U3|F8W7U3_HUMAN;tr|J3KP36|J3KP36_HUMAN;tr|E7ESD2|E7ESD2_HUMAN;sp|Q9Y4E1|WAC2C_HUMAN;tr|A0A0A0MR88|A0A0A0MR88_HUMAN;tr|A0A096LPC5|A0A096LPC5_HUMAN;sp|Q641Q2|WAC2A_HUMAN;tr|B1AP61|B1AP61_HUMAN;tr|A0A087WYF6|A0A087WYF6_HUMAN	F8W7U3	WASH complex subunit 2A	WASHC2A			0.939462	1.17063
sp|Q6UVK1|CSPG4_HUMAN	Q6UVK1	Chondroitin sulfate proteoglycan 4	CSPG4			0.632384	1.16937
tr|D6RE77|D6RE77_HUMAN;tr|B7Z7Y1|B7Z7Y1_HUMAN;tr|A0A5F9ZHG7|A0A5F9ZHG7_HUMAN;sp|Q8TEU7|RPGF6_HUMAN;tr|E9PCH4|E9PCH4_HUMAN	D6RE77	Rap guanine nucleotide exchange factor 6	RAPGEF6			0.819311	1.16935
tr|M0QXH0|M0QXH0_HUMAN;sp|Q99757|THIOM_HUMAN	M0QXH0	Thioredoxin, mitochondrial	TXN2			0.527552	1.16681
sp|Q14112|NID2_HUMAN;tr|A0A087WZP6|A0A087WZP6_HUMAN	Q14112	Nidogen-2	NID2			0.771336	1.15722
sp|P62942|FKB1A_HUMAN;tr|Q1JUQ3|Q1JUQ3_HUMAN;tr|Q1JUQ5|Q1JUQ5_HUMAN;tr|A0A087WTS4|A0A087WTS4_HUMAN;tr|Q5W0X3|Q5W0X3_HUMAN;tr|A0A087WV48|A0A087WV48_HUMAN;tr|A0A087WZM5|A0A087WZM5_HUMAN	P62942	Peptidyl-prolyl cis-trans isomerase FKBP1A	FKBP1A			0.57224	1.14806
tr|A0A087X0T8|A0A087X0T8_HUMAN;tr|A0A087X1W8|A0A087X1W8_HUMAN;tr|A0A0A0MTJ8|A0A0A0MTJ8_HUMAN;sp|Q9BY67|CADM1_HUMAN;tr|X5DQS5|X5DQS5_HUMAN;tr|F5H125|F5H125_HUMAN;tr|H0YG94|H0YG94_HUMAN	A0A087X0T8	Cell adhesion molecule 1	CADM1			0.466484	1.14792
sp|P24592|IBP6_HUMAN;tr|A0A3B3IUE0|A0A3B3IUE0_HUMAN;tr|F8VYK9|F8VYK9_HUMAN	P24592	Insulin-like growth factor-binding protein 6	IGFBP6			0.89061	1.14295
tr|A0A0G2JLQ0|A0A0G2JLQ0_HUMAN;tr|A0A0G2JN10|A0A0G2JN10_HUMAN;sp|Q6ISS4|LAIR2_HUMAN;tr|A0A0G2JMB1|A0A0G2JMB1_HUMAN;tr|A0A0G2JPH6|A0A0G2JPH6_HUMAN	A0A0G2JLQ0	Leukocyte-associated immunoglobulin-like receptor 2 (Fragment)	LAIR2			0.508143	1.1412
tr|H7BYV1|H7BYV1_HUMAN;tr|E9PS44|E9PS44_HUMAN;tr|E9PQN9|E9PQN9_HUMAN;sp|P13164|IFM1_HUMAN;sp|Q01629|IFM2_HUMAN;sp|Q01628|IFM3_HUMAN	H7BYV1	Interferon-induced transmembrane protein 2 (Fragment)	IFITM2			0.563334	1.14077
sp|Q9BYF1|ACE2_HUMAN	Q9BYF1	Angiotensin-converting enzyme 2	ACE2			0.808601	1.13998
sp|Q5TEC6|H3PS2_HUMAN	Q5TEC6	Histone HIST2H3PS2	H3-2			0.461884	1.13268
sp|P61956|SUMO2_HUMAN	P61956	Small ubiquitin-related modifier 2	SUMO2			0.526835	1.13004
tr|A0A024R0K5|A0A024R0K5_HUMAN;sp|P06731|CEAM5_HUMAN;tr|A0A087WYX0|A0A087WYX0_HUMAN;tr|M0QX98|M0QX98_HUMAN;tr|T2HUW8|T2HUW8_HUMAN	A0A024R0K5	Carcinoembryonic antigen-related cell adhesion molecule 5	CEACAM5			0.449338	1.12225
sp|Q9HB40|RISC_HUMAN;tr|I3L4Z9|I3L4Z9_HUMAN	Q9HB40	Retinoid-inducible serine carboxypeptidase	SCPEP1			0.679258	1.11236
sp|P10109|ADX_HUMAN	P10109	Adrenodoxin, mitochondrial	FDX1			0.436679	1.09761
sp|A0A075B6H9|LV469_HUMAN	A0A075B6H9	Immunoglobulin lambda variable 4-69	IGLV4-69			0.496718	1.09218
tr|J3QS03|J3QS03_HUMAN;sp|Q9GZX9|TWSG1_HUMAN	J3QS03	Twisted gastrulation protein homolog 1	TWSG1			0.392039	1.0888
sp|Q86T13|CLC14_HUMAN	Q86T13	C-type lectin domain family 14 member A	CLEC14A			1.13017	1.0884
sp|Q99798|ACON_HUMAN;tr|A2A274|A2A274_HUMAN	Q99798	Aconitate hydratase, mitochondrial	ACO2			0.623085	1.08573
sp|Q24JP5|T132A_HUMAN;tr|H0YFQ2|H0YFQ2_HUMAN	Q24JP5	Transmembrane protein 132A	TMEM132A			1.04005	1.07981
sp|Q15223|NECT1_HUMAN	Q15223	Nectin-1	NECTIN1			0.907257	1.07889
tr|A0A0A0MSQ0|A0A0A0MSQ0_HUMAN;sp|P13797|PLST_HUMAN	A0A0A0MSQ0	Plastin-3	PLS3			0.419919	1.06943
sp|Q15907|RB11B_HUMAN;tr|H3BMH2|H3BMH2_HUMAN;tr|H3BSC1|H3BSC1_HUMAN;sp|P62491|RB11A_HUMAN	Q15907	Ras-related protein Rab-11B	RAB11B			0.409454	1.06681
tr|H7BZF7|H7BZF7_HUMAN;tr|A0A087WV24|A0A087WV24_HUMAN;sp|P20711|DDC_HUMAN;tr|F8WER1|F8WER1_HUMAN;tr|A0A087WU57|A0A087WU57_HUMAN	H7BZF7	Aromatic-L-amino-acid decarboxylase (Fragment)	DDC			0.754668	1.05023
sp|P62913|RL11_HUMAN;tr|Q5VVC8|Q5VVC8_HUMAN	P62913	60S ribosomal protein L11	RPL11			0.62798	1.0477
sp|P63000|RAC1_HUMAN;tr|B1AH77|B1AH77_HUMAN;tr|B1AH78|B1AH78_HUMAN;tr|B1AH80|B1AH80_HUMAN;sp|P15153|RAC2_HUMAN	P63000	Ras-related C3 botulinum toxin substrate 1	RAC1			0.692225	1.04213
sp|O00299|CLIC1_HUMAN	O00299	Chloride intracellular channel protein 1	CLIC1			1.27582	1.03273
sp|O60437|PEPL_HUMAN;tr|K7EKI8|K7EKI8_HUMAN;tr|K7EQ71|K7EQ71_HUMAN	O60437	Periplakin	PPL			0.24002	1.02889
tr|B1AP15|B1AP15_HUMAN;sp|P08174|DAF_HUMAN;tr|B1AP13|B1AP13_HUMAN;tr|H7BY55|H7BY55_HUMAN;tr|H3BLV0|H3BLV0_HUMAN	B1AP15	CD55 antigen, decay accelerating factor for complement (Cromer blood group), isoform CRA_d	CD55			0.383245	1.02705
sp|P14621|ACYP2_HUMAN;tr|U3KPX1|U3KPX1_HUMAN;tr|U3KPX8|U3KPX8_HUMAN;tr|E9PF46|E9PF46_HUMAN;tr|F8WA34|F8WA34_HUMAN;tr|U3KQL2|U3KQL2_HUMAN	P14621	Acylphosphatase-2	ACYP2			0.423543	1.02417
tr|J3KRC4|J3KRC4_HUMAN;sp|Q8TCD5|NT5C_HUMAN	J3KRC4	5(3)-deoxyribonucleotidase, cytosolic type	NT5C			0.60884	1.01868
tr|M0QX27|M0QX27_HUMAN;tr|M0R2E9|M0R2E9_HUMAN;tr|M0R0H5|M0R0H5_HUMAN;tr|M0QYR6|M0QYR6_HUMAN;tr|M0R1I2|M0R1I2_HUMAN;sp|Q03405|UPAR_HUMAN	M0QX27	Urokinase plasminogen activator surface receptor (Fragment)	PLAUR			0.533575	1.01225
tr|H3BMU1|H3BMU1_HUMAN;tr|H3BUI0|H3BUI0_HUMAN;sp|P53990|IST1_HUMAN;tr|F5GXM3|F5GXM3_HUMAN;tr|H3BQF7|H3BQF7_HUMAN;tr|J3KR23|J3KR23_HUMAN;tr|H3BRE2|H3BRE2_HUMAN	H3BMU1	IST1 homolog (Fragment)	IST1			0.503738	1.00787
sp|A8K2U0|A2ML1_HUMAN;tr|H0YGG5|H0YGG5_HUMAN	A8K2U0	Alpha-2-macroglobulin-like protein 1	A2ML1			0.235183	1.00336
sp|Q9NUM4|T106B_HUMAN	Q9NUM4	Transmembrane protein 106B	TMEM106B			0.648033	0.990401
sp|Q96DE0|NUD16_HUMAN	Q96DE0	U8 snoRNA-decapping enzyme	NUDT16			0.871937	0.990337
sp|Q9Y490|TLN1_HUMAN	Q9Y490	Talin-1	TLN1			0.569927	0.986034
sp|Q16698|DECR_HUMAN;tr|E5RJG7|E5RJG7_HUMAN;tr|E5RFV2|E5RFV2_HUMAN;tr|E5RJD2|E5RJD2_HUMAN	Q16698	2,4-dienoyl-CoA reductase, mitochondrial	DECR1			0.586683	0.982955
sp|P14780|MMP9_HUMAN	P14780	Matrix metalloproteinase-9	MMP9			0.656658	0.975502
sp|P28799|GRN_HUMAN;tr|K7EQ05|K7EQ05_HUMAN	P28799	Progranulin	GRN			0.412506	0.973843
tr|A0A087WXM8|A0A087WXM8_HUMAN;sp|P50895|BCAM_HUMAN;tr|K7ENU8|K7ENU8_HUMAN	A0A087WXM8	Basal cell adhesion molecule	BCAM			0.565309	0.973228
sp|P60903|S10AA_HUMAN	P60903	Protein S100-A10	S100A10			0.703652	0.967685
sp|Q07812|BAX_HUMAN	Q07812	Apoptosis regulator BAX	BAX			0.297697	0.967444
sp|P48304|REG1B_HUMAN;tr|H7BZ24|H7BZ24_HUMAN	P48304	Lithostathine-1-beta	REG1B			0.413077	0.960687
tr|F5H5G1|F5H5G1_HUMAN;sp|Q13449|LSAMP_HUMAN;tr|H3BLU2|H3BLU2_HUMAN;tr|C9J5G3|C9J5G3_HUMAN	F5H5G1	Limbic system-associated membrane protein	LSAMP			0.587035	0.958476
sp|P60953|CDC42_HUMAN;tr|Q5JYX0|Q5JYX0_HUMAN;tr|A0A590UJK8|A0A590UJK8_HUMAN	P60953	Cell division control protein 42 homolog	CDC42			0.653444	0.955802
tr|H7C5E2|H7C5E2_HUMAN	H7C5E2	B-cell receptor-associated protein (Fragment)	BCAP29			1.08351	0.952998
sp|Q96C23|GALM_HUMAN;tr|H7C320|H7C320_HUMAN;tr|B8ZZ75|B8ZZ75_HUMAN	Q96C23	Galactose mutarotase	GALM			0.521866	0.94365
tr|D6RB89|D6RB89_HUMAN;sp|P50120|RET2_HUMAN	D6RB89	Retinol-binding protein 2 (Fragment)	RBP2			0.500206	0.939699
sp|P61457|PHS_HUMAN	P61457	Pterin-4-alpha-carbinolamine dehydratase	PCBD1			0.788576	0.938512
sp|Q8NCW5|NNRE_HUMAN;tr|Q5T3I4|Q5T3I4_HUMAN	Q8NCW5	NAD(P)H-hydrate epimerase	NAXE			0.57816	0.935576
tr|C9J0K6|C9J0K6_HUMAN;sp|P30626|SORCN_HUMAN	C9J0K6	Sorcin	SRI			0.411975	0.928911
sp|Q9Y5Z4|HEBP2_HUMAN;tr|Q5THN1|Q5THN1_HUMAN	Q9Y5Z4	Heme-binding protein 2	HEBP2			0.813926	0.922174
sp|P31946|1433B_HUMAN	P31946	14-3-3 protein beta/alpha	YWHAB			0.405679	0.916921
sp|Q9H3K6|BOLA2_HUMAN;tr|A0A087WZT3|A0A087WZT3_HUMAN;tr|H3BV85|H3BV85_HUMAN;tr|H3BTW0|H3BTW0_HUMAN;tr|A0A0B4J295|A0A0B4J295_HUMAN;tr|H3BVE0|H3BVE0_HUMAN	Q9H3K6	BolA-like protein 2	BOLA2			0.264671	0.913608
sp|Q9UGT4|SUSD2_HUMAN	Q9UGT4	Sushi domain-containing protein 2	SUSD2			0.452439	0.912624
sp|P14314|GLU2B_HUMAN;tr|K7ELL7|K7ELL7_HUMAN;tr|K7EPW7|K7EPW7_HUMAN	P14314	Glucosidase 2 subunit beta	PRKCSH			0.370862	0.910651
tr|B5MCK8|B5MCK8_HUMAN;sp|P36268|GGT2_HUMAN;sp|P19440|GGT1_HUMAN;sp|A6NGU5|GGT3_HUMAN;tr|E7ET76|E7ET76_HUMAN	B5MCK8	Inactive glutathione hydrolase 2	GGT2			0.400208	0.906472
sp|P17174|AATC_HUMAN	P17174	Aspartate aminotransferase, cytoplasmic	GOT1			0.959397	0.903316
sp|P55786|PSA_HUMAN;tr|E9PLK3|E9PLK3_HUMAN	P55786	Puromycin-sensitive aminopeptidase	NPEPPS			0.898388	0.89579
tr|F2Z2Y6|F2Z2Y6_HUMAN;tr|C9JNV3|C9JNV3_HUMAN;sp|O95777|LSM8_HUMAN;tr|C9JIZ0|C9JIZ0_HUMAN	F2Z2Y6	U6 snRNA-associated Sm-like protein LSm8	LSM8			0.8776	0.89346
sp|Q8WWA0|ITLN1_HUMAN;sp|Q8WWU7|ITLN2_HUMAN	Q8WWA0	Intelectin-1	ITLN1			0.411884	0.885459
sp|Q9NUQ9|CYRIB_HUMAN;tr|E5RGI7|E5RGI7_HUMAN;tr|E5RJE1|E5RJE1_HUMAN;tr|E5RIR8|E5RIR8_HUMAN;tr|E5RJL8|E5RJL8_HUMAN;tr|E5RI16|E5RI16_HUMAN;tr|A0A1W2PRQ0|A0A1W2PRQ0_HUMAN	Q9NUQ9	CYFIP-related Rac1 interactor B	CYRIB			0.521332	0.879345
sp|P17066|HSP76_HUMAN;sp|P48741|HSP77_HUMAN	P17066	Heat shock 70 kDa protein 6	HSPA6			0.376613	0.878307
sp|P43234|CATO_HUMAN	P43234	Cathepsin O	CTSO			0.705725	0.874871
sp|P26641|EF1G_HUMAN	P26641	Elongation factor 1-gamma	EEF1G			0.553125	0.874534
sp|Q86UN3|R4RL2_HUMAN;tr|G3V1D7|G3V1D7_HUMAN	Q86UN3	Reticulon-4 receptor-like 2	RTN4RL2			0.511673	0.860964
sp|P02545|LMNA_HUMAN;tr|A0A6Q8PFJ0|A0A6Q8PFJ0_HUMAN;tr|A0A6Q8PHQ9|A0A6Q8PHQ9_HUMAN;tr|A0A6Q8PF80|A0A6Q8PF80_HUMAN;tr|Q3BDU5|Q3BDU5_HUMAN;tr|Q5TCI8|Q5TCI8_HUMAN	P02545	Prelamin-A/C	LMNA			0.560014	0.85896
sp|P35579|MYH9_HUMAN	P35579	Myosin-9	MYH9			0.339053	0.858541
sp|Q99969|RARR2_HUMAN;tr|C9J8S2|C9J8S2_HUMAN	Q99969	Retinoic acid receptor responder protein 2	RARRES2			1.07434	0.854553
sp|O14745|NHRF1_HUMAN;tr|J3QRP6|J3QRP6_HUMAN	O14745	Na(+)/H(+) exchange regulatory cofactor NHE-RF1	SLC9A3R1			0.481201	0.853083
sp|O75629|CREG1_HUMAN;tr|A0A3B3IRL2|A0A3B3IRL2_HUMAN	O75629	Protein CREG1	CREG1			0.487379	0.832449
sp|Q96S96|PEBP4_HUMAN	Q96S96	Phosphatidylethanolamine-binding protein 4	PEBP4			0.385337	0.829844
sp|Q9BRA2|TXD17_HUMAN;tr|I3L0K2|I3L0K2_HUMAN;tr|I3L3M7|I3L3M7_HUMAN;tr|I3L2R6|I3L2R6_HUMAN	Q9BRA2	Thioredoxin domain-containing protein 17	TXNDC17			0.373006	0.8214
tr|Q5QPM9|Q5QPM9_HUMAN;tr|Q5QPM7|Q5QPM7_HUMAN;sp|Q92530|PSMF1_HUMAN	Q5QPM9	Proteasome inhibitor PI31 subunit (Fragment)	PSMF1			0.403704	0.820595
sp|P08582|TRFM_HUMAN	P08582	Melanotransferrin	MELTF			0.344261	0.808811
sp|Q14508|WFDC2_HUMAN	Q14508	WAP four-disulfide core domain protein 2	WFDC2			0.740889	0.808311
sp|P48061|SDF1_HUMAN	P48061	Stromal cell-derived factor 1	CXCL12			0.322939	0.803939
tr|B8ZZU8|B8ZZU8_HUMAN;sp|Q15370|ELOB_HUMAN;tr|I3L0M9|I3L0M9_HUMAN	B8ZZU8	Elongin-B	ELOB			0.347993	0.801911
sp|P16152|CBR1_HUMAN;tr|E9PQ63|E9PQ63_HUMAN;tr|A8MTM1|A8MTM1_HUMAN	P16152	Carbonyl reductase [NADPH] 1	CBR1			0.291979	0.787602
tr|A0A075B737|A0A075B737_HUMAN;tr|A0A075B728|A0A075B728_HUMAN;tr|A0A075B727|A0A075B727_HUMAN;sp|P16284|PECA1_HUMAN	A0A075B737	Platelet endothelial cell adhesion molecule (Fragment)	PECAM1			0.541808	0.78372
sp|Q9HC38|GLOD4_HUMAN;tr|F6TLX2|F6TLX2_HUMAN;tr|I3L3Q4|I3L3Q4_HUMAN	Q9HC38	Glyoxalase domain-containing protein 4	GLOD4			0.511486	0.783644
tr|D6RF86|D6RF86_HUMAN;sp|P55285|CADH6_HUMAN	D6RF86	Cadherin-6	CDH6			0.530347	0.782679
sp|Q6DKI7|PVRIG_HUMAN	Q6DKI7	Transmembrane protein PVRIG	PVRIG			0.536656	0.779919
sp|O00754|MA2B1_HUMAN	O00754	Lysosomal alpha-mannosidase	MAN2B1			1.06576	0.772597
sp|P16444|DPEP1_HUMAN	P16444	Dipeptidase 1	DPEP1			0.456417	0.749491
tr|A0A1X7SC65|A0A1X7SC65_HUMAN;sp|O14558|HSPB6_HUMAN;tr|K7EP04|K7EP04_HUMAN	A0A1X7SC65	Heat shock protein beta-6 (Fragment)	HSPB6			0.341082	0.737876
sp|P35606|COPB2_HUMAN	P35606	Coatomer subunit beta	COPB2			0.460689	0.735207
sp|O14933|UB2L6_HUMAN;tr|E9PQT7|E9PQT7_HUMAN	O14933	Ubiquitin/ISG15-conjugating enzyme E2 L6	UBE2L6			0.579701	0.733241
sp|Q9BVK6|TMED9_HUMAN	Q9BVK6	Transmembrane emp24 domain-containing protein 9	TMED9			0.386742	0.729013
sp|P55083|MFAP4_HUMAN;tr|K7ES70|K7ES70_HUMAN	P55083	Microfibril-associated glycoprotein 4	MFAP4			0.532475	0.713949
sp|Q5SZK8|FREM2_HUMAN	Q5SZK8	FRAS1-related extracellular matrix protein 2	FREM2			0.267122	0.710784
tr|A0A2R8Y6B6|A0A2R8Y6B6_HUMAN;tr|A0A087WUQ6|A0A087WUQ6_HUMAN;sp|P07203|GPX1_HUMAN	A0A2R8Y6B6	Glutathione peroxidase 1	GPX1			0.408877	0.710558
sp|Q9UHI8|ATS1_HUMAN	Q9UHI8	A disintegrin and metalloproteinase with thrombospondin motifs 1	ADAMTS1			0.395494	0.685247
tr|H0Y9C7|H0Y9C7_HUMAN;sp|P20933|ASPG_HUMAN	H0Y9C7	N(4)-(beta-N-acetylglucosaminyl)-L-asparaginase (Fragment)	AGA			0.415201	0.68423
sp|P60866|RS20_HUMAN;tr|E5RIP1|E5RIP1_HUMAN;tr|E5RJX2|E5RJX2_HUMAN;tr|G3XAN0|G3XAN0_HUMAN	P60866	40S ribosomal protein S20	RPS20			0.462349	0.682876
sp|P34059|GALNS_HUMAN	P34059	N-acetylgalactosamine-6-sulfatase	GALNS			0.480168	0.67417
sp|P21810|PGS1_HUMAN	P21810	Biglycan	BGN			0.707427	0.672584
sp|Q6UX73|CP089_HUMAN;tr|A0A0A0MT71|A0A0A0MT71_HUMAN	Q6UX73	UPF0764 protein C16orf89	C16orf89			0.582836	0.66823
sp|Q9NPG4|PCD12_HUMAN	Q9NPG4	Protocadherin-12	PCDH12			0.642895	0.667665
sp|P24666|PPAC_HUMAN;tr|F2Z2Q9|F2Z2Q9_HUMAN;tr|G5E9R5|G5E9R5_HUMAN;tr|D3YTI2|D3YTI2_HUMAN	P24666	Low molecular weight phosphotyrosine protein phosphatase	ACP1			0.41518	0.661396
tr|A0A0C4DGH0|A0A0C4DGH0_HUMAN;sp|Q5ZPR3|CD276_HUMAN	A0A0C4DGH0	CD276 antigen	CD276			0.547727	0.647429
sp|Q92896|GSLG1_HUMAN;tr|H3BM42|H3BM42_HUMAN	Q92896	Golgi apparatus protein 1	GLG1			0.29868	0.641517
tr|B0YJC4|B0YJC4_HUMAN;sp|P08670|VIME_HUMAN;tr|B0YJC5|B0YJC5_HUMAN	B0YJC4	Vimentin	VIM			0.261813	0.633949
sp|P00966|ASSY_HUMAN;tr|Q5T6L5|Q5T6L5_HUMAN;tr|Q5T6L6|Q5T6L6_HUMAN	P00966	Argininosuccinate synthase	ASS1			0.34111	0.623351
sp|O00115|DNS2A_HUMAN;tr|K7ENE5|K7ENE5_HUMAN	O00115	Deoxyribonuclease-2-alpha	DNASE2			0.386679	0.618509
sp|Q96HE7|ERO1A_HUMAN	Q96HE7	ERO1-like protein alpha	ERO1A			0.359209	0.618403
tr|C9JEN3|C9JEN3_HUMAN;tr|C9IYT2|C9IYT2_HUMAN;tr|F8WDY4|F8WDY4_HUMAN;tr|C9IZ27|C9IZ27_HUMAN;tr|C9JW19|C9JW19_HUMAN;tr|C9JWV9|C9JWV9_HUMAN;tr|B4DUD2|B4DUD2_HUMAN;sp|Q969X1|LFG3_HUMAN	C9JEN3	Protein lifeguard 3 (Fragment)	TMBIM1			0.377786	0.607785
tr|H0Y923|H0Y923_HUMAN;tr|A0A0U1RR22|A0A0U1RR22_HUMAN;sp|Q9UNF0|PACN2_HUMAN	H0Y923	Protein kinase C and casein kinase substrate in neurons protein 2 (Fragment)	PACSIN2			0.668813	0.607439
tr|K7EK45|K7EK45_HUMAN;tr|A6NLN1|A6NLN1_HUMAN;sp|P26599|PTBP1_HUMAN;tr|A0A0U1RRM4|A0A0U1RRM4_HUMAN;tr|A0A087WUW5|A0A087WUW5_HUMAN;tr|A0A0D9SF20|A0A0D9SF20_HUMAN;tr|A0A087WU68|A0A087WU68_HUMAN;tr|K7EKJ7|K7EKJ7_HUMAN;tr|A0A6Q8PEX4|A0A6Q8PEX4_HUMAN	K7EK45	Polypyrimidine tract-binding protein 1 (Fragment)	PTBP1			0.437769	0.606766
sp|Q8WUM4|PDC6I_HUMAN	Q8WUM4	Programmed cell death 6-interacting protein	PDCD6IP			0.276638	0.605107
tr|A0A024QZ42|A0A024QZ42_HUMAN;sp|O75340|PDCD6_HUMAN	A0A024QZ42	HCG1985580, isoform CRA_c	PDCD6			0.338553	0.603183
sp|P00352|AL1A1_HUMAN;tr|Q5SYQ7|Q5SYQ7_HUMAN;tr|Q5SYQ9|Q5SYQ9_HUMAN;tr|Q5SYQ8|Q5SYQ8_HUMAN	P00352	Retinal dehydrogenase 1	ALDH1A1			0.260427	0.588418
tr|F6RFD5|F6RFD5_HUMAN;sp|P60981|DEST_HUMAN	F6RFD5	Actin-depolymerizing factor	DSTN			0.303282	0.582022
tr|H3BSJ6|H3BSJ6_HUMAN;tr|H3BNH4|H3BNH4_HUMAN;tr|H3BV52|H3BV52_HUMAN;tr|H3BRH0|H3BRH0_HUMAN;tr|A0A5F9ZHT7|A0A5F9ZHT7_HUMAN;tr|A0A5F9ZH94|A0A5F9ZH94_HUMAN;sp|Q9Y653|AGRG1_HUMAN	H3BSJ6	Adhesion G-protein-coupled receptor G1 (Fragment)	ADGRG1			0.473277	0.573249
sp|P36542|ATPG_HUMAN	P36542	ATP synthase subunit gamma, mitochondrial	ATP5F1C			0.416842	0.569094
sp|P62081|RS7_HUMAN;tr|B5MCP9|B5MCP9_HUMAN;tr|A0A2R8Y623|A0A2R8Y623_HUMAN	P62081	40S ribosomal protein S7	RPS7			0.320385	0.557868
sp|O00526|UPK2_HUMAN	O00526	Uroplakin-2	UPK2			0.292237	0.542514
sp|Q9H3G5|CPVL_HUMAN;tr|H7C0X5|H7C0X5_HUMAN	Q9H3G5	Probable serine carboxypeptidase CPVL	CPVL			0.401802	0.534569
tr|C9JXX4|C9JXX4_HUMAN;sp|P24593|IBP5_HUMAN	C9JXX4	Insulin-like growth factor-binding protein 5 (Fragment)	IGFBP5			0.194016	0.521432
sp|P62993|GRB2_HUMAN;tr|J3KT38|J3KT38_HUMAN	P62993	Growth factor receptor-bound protein 2	GRB2			0.167343	0.521052
sp|O94760|DDAH1_HUMAN	O94760	N(G),N(G)-dimethylarginine dimethylaminohydrolase 1	DDAH1			0.278533	0.513638
sp|P23284|PPIB_HUMAN	P23284	Peptidyl-prolyl cis-trans isomerase B	PPIB			0.332768	0.512441
sp|Q9H5X1|CIA2A_HUMAN	Q9H5X1	Cytosolic iron-sulfur assembly component 2A	CIAO2A			0.257608	0.507437
sp|Q92859|NEO1_HUMAN	Q92859	Neogenin	NEO1			0.255021	0.479969
sp|P30101|PDIA3_HUMAN	P30101	Protein disulfide-isomerase A3	PDIA3			0.303099	0.475882
tr|A0A087WY82|A0A087WY82_HUMAN;sp|Q9Y624|JAM1_HUMAN	A0A087WY82	Junctional adhesion molecule 1	F11R			0.156308	0.474834
sp|Q12860|CNTN1_HUMAN	Q12860	Contactin-1	CNTN1			0.423757	0.47391
sp|O75339|CILP1_HUMAN	O75339	Cartilage intermediate layer protein 1	CILP			0.193251	0.465966
tr|H0YN24|H0YN24_HUMAN;tr|H0YNK6|H0YNK6_HUMAN;sp|Q06418|TYRO3_HUMAN	H0YN24	Tyrosine-protein kinase receptor TYRO3 (Fragment)	TYRO3			0.258629	0.457742
tr|C9JL85|C9JL85_HUMAN;sp|P58546|MTPN_HUMAN	C9JL85	Myotrophin	MTPN			0.253417	0.456776
sp|P62854|RS26_HUMAN	P62854	40S ribosomal protein S26	RPS26			0.272216	0.455113
sp|P41181|AQP2_HUMAN	P41181	Aquaporin-2	AQP2			0.154795	0.449498
sp|P16403|H12_HUMAN;sp|P10412|H14_HUMAN;sp|P16402|H13_HUMAN	P16403	Histone H1.2	H1-2			0.105826	0.443754
sp|P0DSN7|KVD37_HUMAN;sp|A0A075B6S9|KV137_HUMAN	P0DSN7	Probable non-functional immunoglobulinn kappa variable 1D-37	IGKV1D-37			0.135378	0.432641
sp|Q99574|NEUS_HUMAN;tr|C9JDY5|C9JDY5_HUMAN	Q99574	Neuroserpin	SERPINI1			0.171317	0.430799
sp|O75947|ATP5H_HUMAN;tr|F5H608|F5H608_HUMAN	O75947	ATP synthase subunit d, mitochondrial	ATP5PD			0.369358	0.425042
tr|B4DPG6|B4DPG6_HUMAN;sp|Q6P531|GGT6_HUMAN;tr|J3KPJ0|J3KPJ0_HUMAN	B4DPG6	Glutathione hydrolase 6	GGT6			0.266641	0.421279
sp|P01037|CYTN_HUMAN	P01037	Cystatin-SN	CST1			0.162911	0.410697
sp|Q96CX2|KCD12_HUMAN	Q96CX2	BTB/POZ domain-containing protein KCTD12	KCTD12			0.240381	0.409498
tr|X6RB12|X6RB12_HUMAN;tr|M0R0P0|M0R0P0_HUMAN;tr|M0QZG5|M0QZG5_HUMAN;sp|Q9NNX6|CD209_HUMAN	X6RB12	CD209 antigen	CD209			0.256094	0.406119
sp|P35052|GPC1_HUMAN;tr|H7C410|H7C410_HUMAN;tr|H7BZL4|H7BZL4_HUMAN;tr|H7C024|H7C024_HUMAN	P35052	Glypican-1	GPC1			0.151951	0.406056
sp|Q9UBI6|GBG12_HUMAN	Q9UBI6	Guanine nucleotide-binding protein G(I)/G(S)/G(O) subunit gamma-12	GNG12			0.173971	0.402468
sp|P12429|ANXA3_HUMAN;tr|D6RA82|D6RA82_HUMAN	P12429	Annexin A3	ANXA3			0.151018	0.392425
tr|B4DT68|B4DT68_HUMAN;tr|A0A0C4DFM5|A0A0C4DFM5_HUMAN;sp|Q9UBF9|MYOTI_HUMAN	B4DT68	Myotilin	MYOT			0.291632	0.382243
tr|H3BS10|H3BS10_HUMAN;sp|P06865|HEXA_HUMAN;tr|H3BP20|H3BP20_HUMAN;tr|H3BU85|H3BU85_HUMAN;tr|H3BTD4|H3BTD4_HUMAN	H3BS10	Beta-hexosaminidase	HEXA			0.213648	0.351248
sp|O00757|F16P2_HUMAN	O00757	Fructose-1,6-bisphosphatase isozyme 2	FBP2			0.16432	0.34279
sp|O75531|BAF_HUMAN	O75531	Barrier-to-autointegration factor	BANF1			0.151078	0.339785
sp|P42785|PCP_HUMAN;tr|E9PNF7|E9PNF7_HUMAN	P42785	Lysosomal Pro-X carboxypeptidase	PRCP			0.184644	0.328769
sp|P14625|ENPL_HUMAN	P14625	Endoplasmin	HSP90B1			0.180579	0.326913
sp|P20138|CD33_HUMAN	P20138	Myeloid cell surface antigen CD33	CD33			0.206196	0.326706
sp|K7EJ46|SIM22_HUMAN;tr|A0A4V7I672|A0A4V7I672_HUMAN	K7EJ46	Small integral membrane protein 22	SMIM22			0.122117	0.326118
sp|P80723|BASP1_HUMAN	P80723	Brain acid soluble protein 1	BASP1			0.223715	0.31795
tr|F2Z393|F2Z393_HUMAN;sp|P37837|TALDO_HUMAN	F2Z393	Transaldolase	TALDO1			0.267506	0.314613
tr|M0R3H0|M0R3H0_HUMAN;tr|M0R210|M0R210_HUMAN;sp|P62249|RS16_HUMAN;tr|Q6IPX4|Q6IPX4_HUMAN;tr|M0QX76|M0QX76_HUMAN;tr|M0R1M5|M0R1M5_HUMAN	M0R3H0	40S ribosomal protein S16	RPS16			0.176611	0.304817
sp|P84090|ERH_HUMAN;tr|G3V279|G3V279_HUMAN	P84090	Enhancer of rudimentary homolog	ERH			0.106664	0.301089
tr|J3KQ69|J3KQ69_HUMAN;sp|P25205|MCM3_HUMAN;tr|A0A499FHX9|A0A499FHX9_HUMAN	J3KQ69	DNA helicase	MCM3			0.14657	0.300709
sp|Q01974|ROR2_HUMAN;tr|B1APY4|B1APY4_HUMAN	Q01974	Tyrosine-protein kinase transmembrane receptor ROR2	ROR2			0.134423	0.293853
sp|P24752|THIL_HUMAN;tr|A0A5F9ZHL1|A0A5F9ZHL1_HUMAN;tr|A0A5F9ZHD4|A0A5F9ZHD4_HUMAN;tr|A0A5F9ZI66|A0A5F9ZI66_HUMAN;tr|A0A5F9ZHJ0|A0A5F9ZHJ0_HUMAN	P24752	Acetyl-CoA acetyltransferase, mitochondrial	ACAT1			0.173011	0.293531
sp|P13639|EF2_HUMAN	P13639	Elongation factor 2	EEF2			0.166019	0.28976
tr|B7ZKW8|B7ZKW8_HUMAN;sp|Q6JBY9|CPZIP_HUMAN	B7ZKW8	CapZ-interacting protein	RCSD1			0.0976311	0.2817
sp|Q496F6|CLM2_HUMAN;tr|C9JDD2|C9JDD2_HUMAN	Q496F6	CMRF35-like molecule 2	CD300E			0.198645	0.277705
sp|Q86WQ0|NR2CA_HUMAN	Q86WQ0	Nuclear receptor 2C2-associated protein	NR2C2AP			0.121155	0.262472
sp|P45877|PPIC_HUMAN	P45877	Peptidyl-prolyl cis-trans isomerase C	PPIC			0.150446	0.246804
sp|P19105|ML12A_HUMAN;sp|O14950|ML12B_HUMAN;tr|J3QRS3|J3QRS3_HUMAN	P19105	Myosin regulatory light chain 12A	MYL12A			0.14511	0.225397
sp|Q99538|LGMN_HUMAN;tr|H0YJN9|H0YJN9_HUMAN;tr|G3V2T4|G3V2T4_HUMAN;tr|G3V4E4|G3V4E4_HUMAN	Q99538	Legumain	LGMN			0.138759	0.215076
tr|H0YNP9|H0YNP9_HUMAN;sp|Q8N4P3|MESH1_HUMAN	H0YNP9	Guanosine-3,5-bis(diphosphate) 3-pyrophosphohydrolase MESH1	HDDC3			0.10757	0.199691
sp|Q53GD3|CTL4_HUMAN	Q53GD3	Choline transporter-like protein 4	SLC44A4			0.110318	0.192043
tr|F5H6G8|F5H6G8_HUMAN;sp|Q9H8J5|MANS1_HUMAN	F5H6G8	MANSC domain-containing protein 1 (Fragment)	MANSC1			0.126581	0.178064
tr|E9PLD0|E9PLD0_HUMAN;sp|Q9H0U4|RAB1B_HUMAN;sp|P62820|RAB1A_HUMAN;tr|E7END7|E7END7_HUMAN;sp|Q92928|RAB1C_HUMAN	E9PLD0	Ras-related protein Rab-1B	RAB1B			0.0578906	0.169732
sp|Q5EBM0|CMPK2_HUMAN	Q5EBM0	UMP-CMP kinase 2, mitochondrial	CMPK2			0.0610072	0.167249
sp|Q14247|SRC8_HUMAN	Q14247	Src substrate cortactin	CTTN			0.0661683	0.150894
sp|P25774|CATS_HUMAN;tr|U3KQE7|U3KQE7_HUMAN;tr|U3KPS4|U3KPS4_HUMAN	P25774	Cathepsin S	CTSS			0.0492343	0.13482
sp|Q8IYS5|OSCAR_HUMAN;tr|A0A0G2JMM7|A0A0G2JMM7_HUMAN	Q8IYS5	Osteoclast-associated immunoglobulin-like receptor	OSCAR			0.0516145	0.130846	o
sp|Q96P48|ARAP1_HUMAN	Q96P48	Arf-GAP with Rho-GAP domain, ANK repeat and PH domain-containing protein 1	ARAP1			0.082089	0.123528
tr|F2Z2Y4|F2Z2Y4_HUMAN;sp|O00764|PDXK_HUMAN	F2Z2Y4	Pyridoxal kinase	PDXK			0.0873539	0.123222
sp|Q13404|UB2V1_HUMAN;tr|I3L0A0|I3L0A0_HUMAN;tr|E5RIF1|E5RIF1_HUMAN;tr|D6RG00|D6RG00_HUMAN;tr|G3V2F7|G3V2F7_HUMAN;sp|Q15819|UB2V2_HUMAN;tr|H0YBX6|H0YBX6_HUMAN	Q13404	Ubiquitin-conjugating enzyme E2 variant 1	UBE2V1			0.0529278	0.0963199
sp|P31937|3HIDH_HUMAN	P31937	3-hydroxyisobutyrate dehydrogenase, mitochondrial	HIBADH			0.0447597	0.0841313
sp|O75487|GPC4_HUMAN	O75487	Glypican-4	GPC4			0.0326359	0.0837822
sp|P01601|KVD16_HUMAN	P01601	Immunoglobulin kappa variable 1D-16	IGKV1D-16			0.0300344	0.0719627
tr|C9JZN1|C9JZN1_HUMAN;tr|C9JIS1|C9JIS1_HUMAN;tr|C9JXA5|C9JXA5_HUMAN;sp|P62879|GBB2_HUMAN;tr|H7C5J5|H7C5J5_HUMAN;tr|A0A6Q8PFW8|A0A6Q8PFW8_HUMAN;tr|A0A6Q8PFE0|A0A6Q8PFE0_HUMAN;tr|A0A6Q8PFV8|A0A6Q8PFV8_HUMAN;sp|Q9HAV0|GBB4_HUMAN;tr|C9JD14|C9JD14_HUMAN	C9JZN1	Guanine nucleotide-binding protein G(I)/G(S)/G(T) subunit beta-2 (Fragment)	GNB2			0.0284927	0.0657113
sp|Q9Y678|COPG1_HUMAN;tr|H0Y8X7|H0Y8X7_HUMAN	Q9Y678	Coatomer subunit gamma-1	COPG1			0.0331504	0.0644213
tr|E7EPA6|E7EPA6_HUMAN;sp|P07942|LAMB1_HUMAN;tr|G3XAI2|G3XAI2_HUMAN	E7EPA6	Laminin subunit beta-1	LAMB1			0.0411127	0.0588378
tr|A0A0D9SF54|A0A0D9SF54_HUMAN;sp|Q13813|SPTN1_HUMAN;tr|A0A0D9SGF6|A0A0D9SGF6_HUMAN	A0A0D9SF54	Spectrin alpha chain, non-erythrocytic 1	SPTAN1			0.0210381	0.0522838
sp|Q99972|MYOC_HUMAN	Q99972	Myocilin	MYOC			0.0227984	0.0497247
sp|Q7Z4R8|CF120_HUMAN	Q7Z4R8	UPF0669 protein C6orf120	C6orf120			0.0250211	0.0496655
sp|P31941|ABC3A_HUMAN;sp|Q9UH17|ABC3B_HUMAN;tr|B0QYD3|B0QYD3_HUMAN	P31941	DNA dC->dU-editing enzyme APOBEC-3A	APOBEC3A			0.0467378	0.0414271
sp|Q96RW7|HMCN1_HUMAN	Q96RW7	Hemicentin-1	HMCN1			0.0171015	0.0392074
sp|P12004|PCNA_HUMAN	P12004	Proliferating cell nuclear antigen	PCNA			0.00656552	0.0197342
sp|Q9UNW1|MINP1_HUMAN	Q9UNW1	Multiple inositol polyphosphate phosphatase 1	MINPP1			0.00820285	0.0152653
tr|E9PR90|E9PR90_HUMAN;tr|E9PMI0|E9PMI0_HUMAN;tr|E9PQU7|E9PQU7_HUMAN;sp|Q6UX15|LAYN_HUMAN	E9PR90	Layilin	LAYN			0.0175309	-0.0199416
sp|P22314|UBA1_HUMAN;tr|Q5JRR6|Q5JRR6_HUMAN	P22314	Ubiquitin-like modifier-activating enzyme 1	UBA1			0.0127401	-0.0204881
sp|P29966|MARCS_HUMAN	P29966	Myristoylated alanine-rich C-kinase substrate	MARCKS			0.0234058	-0.0658605
tr|I3L129|I3L129_HUMAN;tr|K7EPS5|K7EPS5_HUMAN;tr|J3QSZ2|J3QSZ2_HUMAN;sp|P07306|ASGR1_HUMAN	I3L129	Asialoglycoprotein receptor 1	ASGR1			0.0282531	-0.067145
tr|H0Y984|H0Y984_HUMAN;sp|Q10588|BST1_HUMAN;tr|A6NC48|A6NC48_HUMAN;tr|H0Y9Q9|H0Y9Q9_HUMAN;tr|H0Y8G4|H0Y8G4_HUMAN	H0Y984	ADP-ribosyl cyclase/cyclic ADP-ribose hydrolase (Fragment)	BST1			0.0733689	-0.0692252
tr|F5GY37|F5GY37_HUMAN;tr|J3KPX7|J3KPX7_HUMAN;sp|Q99623|PHB2_HUMAN;tr|F5H3X6|F5H3X6_HUMAN;tr|F5GWA7|F5GWA7_HUMAN	F5GY37	Prohibitin	PHB2			0.0302014	-0.0738715
tr|F5H0U5|F5H0U5_HUMAN;sp|Q9NZD2|GLTP_HUMAN;tr|F5GZ49|F5GZ49_HUMAN;tr|H0YFS9|H0YFS9_HUMAN	F5H0U5	Glycolipid transfer protein	GLTP			0.0421169	-0.0943776
tr|A0A1W2PQV2|A0A1W2PQV2_HUMAN;tr|H3BUH9|H3BUH9_HUMAN;sp|P23434|GCSH_HUMAN	A0A1W2PQV2	Glycine cleavage system H protein, mitochondrial (Fragment)	GCSH			0.0618404	-0.107844
tr|Q5T7Y5|Q5T7Y5_HUMAN;tr|Q5T7Y4|Q5T7Y4_HUMAN;sp|P23297|S10A1_HUMAN	Q5T7Y5	Protein S100-A1 (Fragment)	S100A1			0.0742677	-0.124523
tr|A0A2R8YG21|A0A2R8YG21_HUMAN;tr|A0A2R8Y4F5|A0A2R8Y4F5_HUMAN;sp|P40939|ECHA_HUMAN;tr|H0YFD6|H0YFD6_HUMAN	A0A2R8YG21	Trifunctional enzyme subunit alpha, mitochondrial	HADHA			0.0876196	-0.134328
tr|C9JRM1|C9JRM1_HUMAN;tr|C9JNR4|C9JNR4_HUMAN;tr|C9JX21|C9JX21_HUMAN;sp|P61586|RHOA_HUMAN	C9JRM1	Transforming protein RhoA	RHOA			0.0750088	-0.137737
tr|H0YJG0|H0YJG0_HUMAN;sp|P12277|KCRB_HUMAN	H0YJG0	Creatine kinase (Fragment)	CKB			0.0823575	-0.14741
sp|Q16281|CNGA3_HUMAN	Q16281	Cyclic nucleotide-gated cation channel alpha-3	CNGA3			0.0556857	-0.14853
tr|A0A087WTB8|A0A087WTB8_HUMAN;sp|P15374|UCHL3_HUMAN	A0A087WTB8	Ubiquitin carboxyl-terminal hydrolase	UCHL3			0.0842197	-0.149254
tr|A0A024RA52|A0A024RA52_HUMAN;sp|P25787|PSA2_HUMAN;tr|H7C402|H7C402_HUMAN;tr|H3BT36|H3BT36_HUMAN;tr|C9JCK5|C9JCK5_HUMAN	A0A024RA52	Proteasome subunit alpha type	PSMA2			0.109916	-0.152856
sp|Q96JK2|DCAF5_HUMAN	Q96JK2	DDB1- and CUL4-associated factor 5	DCAF5			0.0859048	-0.192601
sp|Q6PCB0|VWA1_HUMAN;tr|J3QLP3|J3QLP3_HUMAN	Q6PCB0	von Willebrand factor A domain-containing protein 1	VWA1			0.0923677	-0.209026
tr|K7EKM7|K7EKM7_HUMAN;sp|O75264|SIM24_HUMAN	K7EKM7	Small integral membrane protein 24	SMIM24			0.125603	-0.216337
sp|P52209|6PGD_HUMAN;tr|K7ELN9|K7ELN9_HUMAN	P52209	6-phosphogluconate dehydrogenase, decarboxylating	PGD			0.138988	-0.219096
tr|C9JB90|C9JB90_HUMAN;tr|C9JU14|C9JU14_HUMAN;tr|J3KR73|J3KR73_HUMAN;sp|Q9NRW1|RAB6B_HUMAN;sp|P20340|RAB6A_HUMAN;sp|Q14964|RB39A_HUMAN	C9JB90	Ras-related protein Rab-6B (Fragment)	RAB6B			0.0868976	-0.22811
tr|A0A140T8W8|A0A140T8W8_HUMAN;tr|A0A1W2PR61|A0A1W2PR61_HUMAN;tr|A0A1W2PPF8|A0A1W2PPF8_HUMAN;tr|Q5SPM2|Q5SPM2_HUMAN;tr|A0A140T8Y4|A0A140T8Y4_HUMAN;tr|A0A0G2JPD3|A0A0G2JPD3_HUMAN	A0A140T8W8	HLA class I histocompatibility antigen, A alpha chain	HLA-A			0.0690981	-0.237492
tr|B3KUB4|B3KUB4_HUMAN;sp|O43570|CAH12_HUMAN	B3KUB4	Carbonic anhydrase	CA12			0.119622	-0.240598
tr|Q5T6W2|Q5T6W2_HUMAN;sp|P61978|HNRPK_HUMAN	Q5T6W2	Heterogeneous nuclear ribonucleoprotein K (Fragment)	HNRNPK			0.23993	-0.248461
sp|P00167|CYB5_HUMAN	P00167	Cytochrome b5	CYB5A			0.123811	-0.252933
tr|J3QRJ1|J3QRJ1_HUMAN;sp|Q96FV2|SCRN2_HUMAN;tr|J3QL71|J3QL71_HUMAN;tr|J3KT79|J3KT79_HUMAN;tr|J3QR84|J3QR84_HUMAN;tr|J3QQM9|J3QQM9_HUMAN	J3QRJ1	Secernin-2	SCRN2			0.13161	-0.254552
sp|P07237|PDIA1_HUMAN;tr|I3L312|I3L312_HUMAN;tr|H7BZ94|H7BZ94_HUMAN;tr|I3L398|I3L398_HUMAN	P07237	Protein disulfide-isomerase	P4HB			0.0866571	-0.260438
sp|Q14982|OPCM_HUMAN	Q14982	Opioid-binding protein/cell adhesion molecule	OPCML			0.105446	-0.27002
tr|H0YA68|H0YA68_HUMAN;tr|E9PCD7|E9PCD7_HUMAN;sp|Q9Y2E5|MA2B2_HUMAN	H0YA68	Alpha-mannosidase (Fragment)	MAN2B2			0.329922	-0.296332
sp|P10124|SRGN_HUMAN	P10124	Serglycin	SRGN			0.122232	-0.317194
tr|K7ENI6|K7ENI6_HUMAN;tr|K7ERE1|K7ERE1_HUMAN;sp|Q8N2U0|TM256_HUMAN	K7ENI6	TMEM256-PLSCR3 readthrough (NMD candidate)	TMEM256-PLSCR3			0.227834	-0.323266
tr|F8VY04|F8VY04_HUMAN;tr|A0A5K1VW67|A0A5K1VW67_HUMAN;tr|F8W1A4|F8W1A4_HUMAN;sp|P54819|KAD2_HUMAN	F8VY04	Nucleoside-diphosphate kinase	AK2			0.256602	-0.344795
tr|G3V511|G3V511_HUMAN;tr|G3V3X5|G3V3X5_HUMAN;sp|Q14767|LTBP2_HUMAN	G3V511	Latent-transforming growth factor beta-binding protein 2	LTBP2			0.184973	-0.362703
sp|Q9BX68|HINT2_HUMAN	Q9BX68	Histidine triad nucleotide-binding protein 2, mitochondrial	HINT2			0.276585	-0.368744
sp|P18206|VINC_HUMAN	P18206	Vinculin	VCL			0.114274	-0.369176
sp|P49190|PTH2R_HUMAN	P49190	Parathyroid hormone 2 receptor	PTH2R			0.215075	-0.380232
tr|H0YJG9|H0YJG9_HUMAN;sp|Q13268|DHRS2_HUMAN;tr|H0YJP4|H0YJP4_HUMAN;tr|C9JZP6|C9JZP6_HUMAN	H0YJG9	Dehydrogenase/reductase SDR family member 2, mitochondrial (Fragment)	DHRS2			0.186645	-0.386999
sp|Q15369|ELOC_HUMAN;tr|E5RHG8|E5RHG8_HUMAN;tr|R4GMY8|R4GMY8_HUMAN	Q15369	Elongin-C	ELOC			0.256207	-0.395807
sp|Q06481|APLP2_HUMAN	Q06481	Amyloid-like protein 2	APLP2			0.219536	-0.425344
sp|P25398|RS12_HUMAN	P25398	40S ribosomal protein S12	RPS12			0.250744	-0.459221
sp|P35558|PCKGC_HUMAN;tr|H0YML5|H0YML5_HUMAN;sp|Q16822|PCKGM_HUMAN	P35558	Phosphoenolpyruvate carboxykinase, cytosolic [GTP]	PCK1			0.154542	-0.461407
sp|P16104|H2AX_HUMAN;sp|Q96QV6|H2A1A_HUMAN;sp|Q8IUE6|H2A2B_HUMAN	P16104	Histone H2AX	H2AX			0.412154	-0.48514
sp|P21399|ACOC_HUMAN	P21399	Cytoplasmic aconitate hydratase	ACO1			0.308191	-0.487001
sp|P37173|TGFR2_HUMAN	P37173	TGF-beta receptor type-2	TGFBR2			0.280493	-0.516171
tr|F8VWW8|F8VWW8_HUMAN;sp|Q92485|ASM3B_HUMAN	F8VWW8	Acid sphingomyelinase-like phosphodiesterase 3b	SMPDL3B			0.389319	-0.519672
sp|O76071|CIAO1_HUMAN	O76071	Probable cytosolic iron-sulfur protein assembly protein CIAO1	CIAO1			0.4048	-0.555316
tr|E9PFG7|E9PFG7_HUMAN;sp|Q02218|ODO1_HUMAN;tr|E9PDF2|E9PDF2_HUMAN;tr|E9PCR7|E9PCR7_HUMAN	E9PFG7	2-oxoglutarate dehydrogenase, mitochondrial	OGDH			0.438199	-0.57053
sp|Q3LXA3|TKFC_HUMAN;tr|H0YCY6|H0YCY6_HUMAN;tr|I3L252|I3L252_HUMAN	Q3LXA3	Triokinase/FMN cyclase	TKFC			0.384494	-0.581264
sp|P11215|ITAM_HUMAN	P11215	Integrin alpha-M	ITGAM			0.384454	-0.598259
sp|P15291|B4GT1_HUMAN;tr|Q86XA6|Q86XA6_HUMAN	P15291	Beta-1,4-galactosyltransferase 1	B4GALT1			0.510699	-0.632246
sp|Q12765|SCRN1_HUMAN	Q12765	Secernin-1	SCRN1			0.271256	-0.647669
sp|O76003|GLRX3_HUMAN	O76003	Glutaredoxin-3	GLRX3			0.45631	-0.651313
sp|P21796|VDAC1_HUMAN	P21796	Voltage-dependent anion-selective channel protein 1	VDAC1			0.223451	-0.659352
sp|P21583|SCF_HUMAN	P21583	Kit ligand	KITLG			0.621162	-0.663285
sp|O95171|SCEL_HUMAN	O95171	Sciellin	SCEL			0.502787	-0.769774
tr|H0Y852|H0Y852_HUMAN;sp|Q96I99|SUCB2_HUMAN	H0Y852	Succinate--CoA ligase [GDP-forming] subunit beta, mitochondrial (Fragment)	SUCLG2			0.5836	-0.79225
sp|O94772|LY6H_HUMAN	O94772	Lymphocyte antigen 6H	LY6H			0.701638	-0.832576
tr|J3KS22|J3KS22_HUMAN;sp|Q7Z4W1|DCXR_HUMAN;tr|J3KRZ4|J3KRZ4_HUMAN;tr|J3QS36|J3QS36_HUMAN	J3KS22	L-xylulose reductase (Fragment)	DCXR			0.650603	-0.913478
tr|C9JJT2|C9JJT2_HUMAN;tr|C9JX40|C9JX40_HUMAN;tr|H7C2G0|H7C2G0_HUMAN;sp|P55822|SH3BG_HUMAN;tr|A0A3B3ITX9|A0A3B3ITX9_HUMAN	C9JJT2	SH3 domain-binding glutamic acid-rich protein	SH3BGR			0.508891	-0.916293
sp|P41218|MNDA_HUMAN	P41218	Myeloid cell nuclear differentiation antigen	MNDA			0.620423	-0.963437
tr|A0A087X0K1|A0A087X0K1_HUMAN;sp|Q9Y376|CAB39_HUMAN	A0A087X0K1	Calcium-binding protein 39	CAB39			0.644479	-1.01677
sp|P56279|TCL1A_HUMAN;tr|H0YJR9|H0YJR9_HUMAN	P56279	T-cell leukemia/lymphoma protein 1A	TCL1A			0.879138	-1.02428
sp|O95833|CLIC3_HUMAN	O95833	Chloride intracellular channel protein 3	CLIC3			1.02183	-1.02522
sp|Q9UBF2|COPG2_HUMAN	Q9UBF2	Coatomer subunit gamma-2	COPG2			0.775354	-1.15043
tr|D6RBF6|D6RBF6_HUMAN;tr|D6RFG2|D6RFG2_HUMAN;tr|D6R9U8|D6R9U8_HUMAN;tr|D6RIR6|D6RIR6_HUMAN;sp|Q9BUT1|BDH2_HUMAN	D6RBF6	3-hydroxybutyrate dehydrogenase type 2	BDH2			0.937937	-1.16823
sp|Q9BZM5|ULBP2_HUMAN	Q9BZM5	UL16-binding protein 2	ULBP2			1.19888	-1.18602
tr|S6AU73|S6AU73_HUMAN;tr|A0A140T9S9|A0A140T9S9_HUMAN;tr|A0A140TA02|A0A140TA02_HUMAN;tr|A0A1W2PNR7|A0A1W2PNR7_HUMAN	S6AU73	HLA class I histocompatibility antigen	HLA-B			0.606738	-1.2357		o
tr|H3BS70|H3BS70_HUMAN;tr|Q96DC0|Q96DC0_HUMAN;sp|P42126|ECI1_HUMAN	H3BS70	Enoyl-CoA delta isomerase 1, mitochondrial (Fragment)	ECI1			1.16687	-1.30413
tr|I3L471|I3L471_HUMAN;tr|I3L4U7|I3L4U7_HUMAN;tr|F5GWE5|F5GWE5_HUMAN;sp|Q00169|PIPNA_HUMAN	I3L471	Phosphatidylinositol transfer protein alpha isoform	PITPNA			0.924346	-1.33189
sp|Q92882|OSTF1_HUMAN	Q92882	Osteoclast-stimulating factor 1	OSTF1			0.811213	-1.48083
tr|H7C0L5|H7C0L5_HUMAN	H7C0L5	Inter-alpha-trypsin inhibitor heavy chain H4 (Fragment)	ITIH4	0.823286	-2.42683
tr|U3KQ48|U3KQ48_HUMAN;sp|O00566|MPP10_HUMAN	U3KQ48	U3 small nucleolar ribonucleoprotein protein MPP10	MPHOSPH10
tr|Q5T0I0|Q5T0I0_HUMAN	Q5T0I0	Actin-depolymerizing factor (Fragment)	GSN
tr|Q5SRN5|Q5SRN5_HUMAN;sp|P04439|HLAA_HUMAN;tr|Q5SRN7|Q5SRN7_HUMAN;tr|A0A1W2PS24|A0A1W2PS24_HUMAN;tr|A0A0G2JL56|A0A0G2JL56_HUMAN;tr|A0A0G2JIF2|A0A0G2JIF2_HUMAN;tr|A0A1W2PSE7|A0A1W2PSE7_HUMAN;tr|A0A0G2JI36|A0A0G2JI36_HUMAN;tr|Q5SUL5|Q5SUL5_HUMAN;tr|A0A1W2PQD0|A0A1W2PQD0_HUMAN;sp|P01893|HLAH_HUMAN	Q5SRN5	HLA class I histocompatibility antigen, A alpha chain	HLA-A
tr|Q5JNW7|Q5JNW7_HUMAN;tr|A0A140T998|A0A140T998_HUMAN;tr|X5D2R7|X5D2R7_HUMAN;sp|P28062|PSB8_HUMAN	Q5JNW7	Proteasome subunit beta type-8	PSMB8
tr|Q2L6G8|Q2L6G8_HUMAN;tr|G8JLG2|G8JLG2_HUMAN;sp|Q15517|CDSN_HUMAN	Q2L6G8	Corneodesmosin	CDSN
tr|M0R0Q9|M0R0Q9_HUMAN	M0R0Q9	Complement C3 (Fragment)	C3						o	o
tr|M0QZK2|M0QZK2_HUMAN;tr|M0R2E7|M0R2E7_HUMAN;tr|M0QY94|M0QY94_HUMAN;tr|M0QX50|M0QX50_HUMAN;tr|M0QX99|M0QX99_HUMAN;tr|A0A0A0MS28|A0A0A0MS28_HUMAN;tr|E2QRG1|E2QRG1_HUMAN;tr|M0R1F7|M0R1F7_HUMAN;sp|Q8IV08|PLD3_HUMAN	M0QZK2	5-3 exonuclease PLD3 (Fragment)	PLD3
tr|K7ES02|K7ES02_HUMAN;sp|Q13867|BLMH_HUMAN;tr|K7ESE8|K7ESE8_HUMAN;tr|J3KSD8|J3KSD8_HUMAN	K7ES02	Bleomycin hydrolase (Fragment)	BLMH
tr|K7EMS3|K7EMS3_HUMAN	K7EMS3	Keratin, type I cytoskeletal 19 (Fragment)	KRT19
tr|J3QS89|J3QS89_HUMAN	J3QS89	Fatty acid 2-hydroxylase (Fragment)	FA2H
tr|J3KRG2|J3KRG2_HUMAN;sp|Q96QA5|GSDMA_HUMAN	J3KRG2	Gasdermin-A (Fragment)	GSDMA
tr|I3L3P7|I3L3P7_HUMAN;tr|I3L246|I3L246_HUMAN;sp|P62244|RS15A_HUMAN;tr|H3BN98|H3BN98_HUMAN	I3L3P7	40S ribosomal protein S15a	RPS15A
REV__tr|H3BP49|H3BP49_HUMAN;REV__tr|H3BU05|H3BU05_HUMAN;REV__tr|H3BV44|H3BV44_HUMAN;REV__tr|H3BRD5|H3BRD5_HUMAN;REV__sp|B2RTY4|MYO9A_HUMAN	H3BP49	Unconventional myosin-IXa (Fragment)	MYO9A
tr|H0YM70|H0YM70_HUMAN;sp|Q9UL46|PSME2_HUMAN;tr|A0A087X1Z3|A0A087X1Z3_HUMAN	H0YM70	Proteasome activator complex subunit 2	PSME2
tr|H0YJV2|H0YJV2_HUMAN;sp|Q9NUV7|SPTC3_HUMAN;sp|O15270|SPTC2_HUMAN	H0YJV2	Serine palmitoyltransferase 2 (Fragment)	SPTLC2
tr|H0YJM8|H0YJM8_HUMAN;sp|P28074|PSB5_HUMAN	H0YJM8	Proteasome endopeptidase complex (Fragment)	PSMB5
tr|H0YHB8|H0YHB8_HUMAN;tr|F8VZI0|F8VZI0_HUMAN;sp|P08237|PFKAM_HUMAN;tr|A0A2R8Y891|A0A2R8Y891_HUMAN	H0YHB8	ATP-dependent 6-phosphofructokinase, muscle type (Fragment)	PFKM
tr|H0YGX7|H0YGX7_HUMAN;tr|F5H2R5|F5H2R5_HUMAN;tr|F5H6Q0|F5H6Q0_HUMAN;tr|F5H3P3|F5H3P3_HUMAN;sp|P52566|GDIR2_HUMAN	H0YGX7	Rho GDP-dissociation inhibitor 2 (Fragment)	ARHGDIB
tr|H0Y9E9|H0Y9E9_HUMAN	H0Y9E9	Ankyrin-3 (Fragment)	ANK3
REV__tr|H0Y8P0|H0Y8P0_HUMAN;REV__sp|Q86TI0|TBCD1_HUMAN;REV__tr|H0YA01|H0YA01_HUMAN;REV__tr|H7C380|H7C380_HUMAN;REV__tr|H7C0Z7|H7C0Z7_HUMAN;REV__tr|A0JNU9|A0JNU9_HUMAN;REV__tr|C9JIE2|C9JIE2_HUMAN	H0Y8P0	TBC1 domain family member 1 (Fragment)	TBC1D1
tr|H0Y300|H0Y300_HUMAN	H0Y300	Haptoglobin	HP						o	o
tr|G5EA09|G5EA09_HUMAN	G5EA09	Syndecan binding protein (Syntenin), isoform CRA_a	SDCBP					o
tr|G3V473|G3V473_HUMAN;tr|G3V240|G3V240_HUMAN;tr|G3V572|G3V572_HUMAN;tr|G3V3Y4|G3V3Y4_HUMAN	G3V473	Zinc finger CCCH domain-containing protein 14 (Fragment)	ZC3H14
tr|G3V3A0|G3V3A0_HUMAN	G3V3A0	Alpha-1-antichymotrypsin	SERPINA3					o	o	o
tr|G3V1N2|G3V1N2_HUMAN	G3V1N2	HCG1745306, isoform CRA_a	HBA2
tr|F8WB30|F8WB30_HUMAN;tr|F8WAW7|F8WAW7_HUMAN;tr|F8WE29|F8WE29_HUMAN;tr|F8WBB0|F8WBB0_HUMAN;tr|H7BYN7|H7BYN7_HUMAN;tr|Q6UW50|Q6UW50_HUMAN;tr|B0QY01|B0QY01_HUMAN;sp|O60784|TOM1_HUMAN	F8WB30	Target of Myb protein 1	TOM1
tr|F5H8B0|F5H8B0_HUMAN;sp|P08709|FA7_HUMAN	F5H8B0	Coagulation factor VII	F7
tr|F5H5D3|F5H5D3_HUMAN;sp|Q9BQE3|TBA1C_HUMAN;sp|P68363|TBA1B_HUMAN;sp|Q71U36|TBA1A_HUMAN;tr|F8VVB9|F8VVB9_HUMAN;tr|A0A1W2PQM2|A0A1W2PQM2_HUMAN;tr|C9J2C0|C9J2C0_HUMAN;tr|F8VQQ4|F8VQQ4_HUMAN;sp|P68366|TBA4A_HUMAN;sp|Q9NY65|TBA8_HUMAN;tr|F8VRZ4|F8VRZ4_HUMAN;sp|P0DPH8|TBA3D_HUMAN;sp|P0DPH7|TBA3C_HUMAN;tr|F8VS66|F8VS66_HUMAN	F5H5D3	Tubulin alpha chain	TUBA1C
tr|F5H2T5|F5H2T5_HUMAN;tr|F5GYS9|F5GYS9_HUMAN;sp|Q969Z4|TR19L_HUMAN	F5H2T5	Tumor necrosis factor receptor superfamily member 19L (Fragment)	RELT
tr|F5H265|F5H265_HUMAN;tr|B4DV12|B4DV12_HUMAN;tr|Q96C32|Q96C32_HUMAN;sp|P0CG47|UBB_HUMAN;tr|Q5PY61|Q5PY61_HUMAN;tr|J3QKN0|J3QKN0_HUMAN;tr|F5GXK7|F5GXK7_HUMAN;tr|F5H747|F5H747_HUMAN;sp|P62979|RS27A_HUMAN;tr|F5H388|F5H388_HUMAN;sp|P0CG48|UBC_HUMAN;tr|F5H2Z3|F5H2Z3_HUMAN;tr|F5GYU3|F5GYU3_HUMAN;sp|P62987|RL40_HUMAN;tr|F5H6Q2|F5H6Q2_HUMAN;tr|J3QTR3|J3QTR3_HUMAN;tr|J3QS39|J3QS39_HUMAN;tr|M0R2S1|M0R2S1_…	F5H265	Polyubiquitin-C (Fragment)	UBC
tr|F5GZZ9|F5GZZ9_HUMAN;tr|C9JHR8|C9JHR8_HUMAN;sp|Q86VB7|C163A_HUMAN	F5GZZ9	Scavenger receptor cysteine-rich type 1 protein M130	CD163
tr|F2Z2G5|F2Z2G5_HUMAN;tr|F2Z2G4|F2Z2G4_HUMAN;sp|Q8IUB2|WFDC3_HUMAN	F2Z2G5	WAP four-disulfide core domain protein 3	WFDC3
REV__tr|E9PKX1|E9PKX1_HUMAN;REV__tr|E9PKY2|E9PKY2_HUMAN;REV__sp|Q5TAX3|TUT4_HUMAN;REV__tr|A0A0C4DFM7|A0A0C4DFM7_HUMAN	E9PKX1	Terminal uridylyltransferase 4 (Fragment)	TUT4
tr|E9PAQ1|E9PAQ1_HUMAN;sp|P27918|PROP_HUMAN	E9PAQ1	Properdin	CFP
tr|E7EPM4|E7EPM4_HUMAN;sp|Q685J3|MUC17_HUMAN	E7EPM4	Mucin-17	MUC17
tr|E5RFI8|E5RFI8_HUMAN;sp|Q8N9S9|SNX31_HUMAN	E5RFI8	Sorting nexin-31 (Fragment)	SNX31
REV__tr|D6REL4|D6REL4_HUMAN;REV__tr|E7EQZ7|E7EQZ7_HUMAN;REV__sp|Q13123|RED_HUMAN	D6REL4	Protein Red (Fragment)	IK
REV__tr|C9JZQ8|C9JZQ8_HUMAN;REV__sp|O94759|TRPM2_HUMAN;REV__tr|E9PGK7|E9PGK7_HUMAN	C9JZQ8	Transient receptor potential cation channel subfamily M member 2 (Fragment)	TRPM2
tr|C9JXI5|C9JXI5_HUMAN;sp|Q66K66|TM198_HUMAN	C9JXI5	Transmembrane protein 198 (Fragment)	TMEM198
tr|C9JPQ9|C9JPQ9_HUMAN;tr|C9JU00|C9JU00_HUMAN	C9JPQ9	Fibrinogen gamma chain (Fragment)	FGG						o	o
tr|C9JPM4|C9JPM4_HUMAN;sp|P18085|ARF4_HUMAN	C9JPM4	ADP-ribosylation factor 4 (Fragment)	ARF4
tr|C9JLM5|C9JLM5_HUMAN;sp|P36952|SPB5_HUMAN	C9JLM5	Serpin B5 (Fragment)	SERPINB5
tr|C9JHJ5|C9JHJ5_HUMAN;tr|H0Y6I0|H0Y6I0_HUMAN;sp|Q13439|GOGA4_HUMAN	C9JHJ5	Golgin subfamily A member 4 (Fragment)	GOLGA4
REV__tr|C9JG08|C9JG08_HUMAN;REV__sp|Q68DN1|CB016_HUMAN	C9JG08	Uncharacterized protein C2orf16	C2orf16
REV__tr|C9J8F4|C9J8F4_HUMAN;REV__sp|Q6P5Q4|LMOD2_HUMAN	C9J8F4	Leiomodin-2	LMOD2
tr|C9J7N6|C9J7N6_HUMAN;tr|A0A0U1RRA6|A0A0U1RRA6_HUMAN;sp|Q9Y2K5|R3HD2_HUMAN;tr|B5MCU0|B5MCU0_HUMAN;tr|B5MCG9|B5MCG9_HUMAN	C9J7N6	R3H domain-containing protein 2 (Fragment)	R3HDM2
tr|C9J1Z8|C9J1Z8_HUMAN;sp|P84085|ARF5_HUMAN	C9J1Z8	ADP-ribosylation factor 5 (Fragment)	ARF5
tr|B8ZZ19|B8ZZ19_HUMAN;sp|P20472|PRVA_HUMAN	B8ZZ19	Parvalbumin alpha (Fragment)	PVALB
REV__tr|B4DE93|B4DE93_HUMAN;REV__tr|G3V0I5|G3V0I5_HUMAN;REV__sp|P49821|NDUV1_HUMAN	B4DE93	Complex I-51kD	NDUFV1
REV__tr|B1ANE3|B1ANE3_HUMAN;REV__sp|Q99707|METH_HUMAN;REV__tr|A0A6Q8PGK3|A0A6Q8PGK3_HUMAN	B1ANE3	Methionine synthase (Fragment)	MTR
tr|B1AKQ8|B1AKQ8_HUMAN;tr|F6X3N5|F6X3N5_HUMAN;tr|F6UT28|F6UT28_HUMAN;sp|P62873|GBB1_HUMAN;tr|E7EP32|E7EP32_HUMAN;tr|F5H8J8|F5H8J8_HUMAN;tr|F5H100|F5H100_HUMAN;tr|F5H0S8|F5H0S8_HUMAN;tr|A0A6Q8PG88|A0A6Q8PG88_HUMAN;tr|E9PCP0|E9PCP0_HUMAN;sp|P16520|GBB3_HUMAN	B1AKQ8	Guanine nucleotide-binding protein G(I)/G(S)/G(T) subunit beta-1 (Fragment)	GNB1
tr|A2ACR1|A2ACR1_HUMAN;tr|A0A0G2JJA7|A0A0G2JJA7_HUMAN;sp|P28065|PSB9_HUMAN;tr|A2ACR0|A2ACR0_HUMAN;tr|A0A0G2JJQ0|A0A0G2JJQ0_HUMAN	A2ACR1	Proteasome subunit beta	PSMB9
tr|A0A6Q8PFA9|A0A6Q8PFA9_HUMAN;sp|P06280|AGAL_HUMAN;tr|A0A3B3IUC4|A0A3B3IUC4_HUMAN;tr|A0A6Q8PHD1|A0A6Q8PHD1_HUMAN;tr|A0A6Q8PGG0|A0A6Q8PGG0_HUMAN;tr|A0A669KAY7|A0A669KAY7_HUMAN;tr|A0A669KB83|A0A669KB83_HUMAN;tr|A0A3B3IRU3|A0A3B3IRU3_HUMAN;tr|V9GYN5|V9GYN5_HUMAN;tr|A0A6Q8PHM8|A0A6Q8PHM8_HUMAN	A0A6Q8PFA9	Alpha-galactosidase A	GLA
tr|A0A5F9ZGN6|A0A5F9ZGN6_HUMAN	A0A5F9ZGN6	Arginase	ARG1						o	o
tr|A0A494C1A0|A0A494C1A0_HUMAN;sp|P35609|ACTN2_HUMAN;tr|A0A494C060|A0A494C060_HUMAN;tr|F6THM6|F6THM6_HUMAN	A0A494C1A0	Alpha-actinin-2 (Fragment)	ACTN2
REV__tr|A0A3B3ISV8|A0A3B3ISV8_HUMAN;REV__tr|A0A6Q8PHH0|A0A6Q8PHH0_HUMAN;REV__tr|A0A6Q8PF19|A0A6Q8PF19_HUMAN;REV__sp|Q8IZF0|NALCN_HUMAN;REV__tr|A0A6Q8PFS9|A0A6Q8PFS9_HUMAN	A0A3B3ISV8	Sodium leak channel non-selective protein	NALCN
tr|A0A2U3TZU2|A0A2U3TZU2_HUMAN;sp|P06744|G6PI_HUMAN;tr|A0A2R8Y6C7|A0A2R8Y6C7_HUMAN;tr|A0A0J9YYH3|A0A0J9YYH3_HUMAN;tr|A0A0J9YX90|A0A0J9YX90_HUMAN;tr|A0A0J9YXP8|A0A0J9YXP8_HUMAN;tr|K7ERC6|K7ERC6_HUMAN;tr|K7EQ48|K7EQ48_HUMAN;tr|K7EPY4|K7EPY4_HUMAN;tr|K7EP41|K7EP41_HUMAN;tr|K7ELR7|K7ELR7_HUMAN;tr|A0A2R8YF08|A0A2R8YF08_HUMAN	A0A2U3TZU2	Glucose-6-phosphate isomerase	GPI
tr|A0A2R8YGX3|A0A2R8YGX3_HUMAN;tr|A0A2R8Y5V9|A0A2R8Y5V9_HUMAN;sp|P67936|TPM4_HUMAN;tr|A0A590UJB9|A0A590UJB9_HUMAN;tr|A0A590UK79|A0A590UK79_HUMAN	A0A2R8YGX3	Tropomyosin alpha-4 chain	TPM4
tr|A0A2R8Y5L4|A0A2R8Y5L4_HUMAN;tr|A0A2R8Y5Q3|A0A2R8Y5Q3_HUMAN;tr|A0A2R8Y4X1|A0A2R8Y4X1_HUMAN;tr|A0A2R8Y6U6|A0A2R8Y6U6_HUMAN;tr|A0A2R8YH84|A0A2R8YH84_HUMAN;tr|A0A2R8Y5X5|A0A2R8Y5X5_HUMAN;tr|A0A2R8Y5J3|A0A2R8Y5J3_HUMAN;tr|A0A2R8Y4P8|A0A2R8Y4P8_HUMAN;tr|B7Z2R4|B7Z2R4_HUMAN;tr|A0A2R8YD68|A0A2R8YD68_HUMAN;tr|A0A2R8Y4E3|A0A2R8Y4E3_HUMAN;tr|A0A2R8YGQ3|A0A2R8YGQ3_HUMAN;tr|A0A2R8YEY2|A0A2R8YEY2_HUMAN;tr|A…	A0A2R8Y5L4	Epsilon-sarcoglycan (Fragment)	SGCE
tr|A0A2R8Y575|A0A2R8Y575_HUMAN;tr|Q5VVD7|Q5VVD7_HUMAN;sp|Q8IWE5|PKHM2_HUMAN	A0A2R8Y575	Pleckstrin homology domain-containing family M member 2	PLEKHM2
tr|A0A1W2PRN6|A0A1W2PRN6_HUMAN	A0A1W2PRN6	HCG1807616	LINC02218
tr|A0A1B0GV23|A0A1B0GV23_HUMAN;tr|A0A1B0GVD5|A0A1B0GVD5_HUMAN;tr|A0A1B0GWE8|A0A1B0GWE8_HUMAN;sp|P07339|CATD_HUMAN;tr|A0A1B0GW44|A0A1B0GW44_HUMAN;tr|A0A1B0GVP3|A0A1B0GVP3_HUMAN;tr|A0A1B0GU92|A0A1B0GU92_HUMAN;tr|A0A1B0GU03|A0A1B0GU03_HUMAN;tr|F8WD96|F8WD96_HUMAN;tr|C9JH19|C9JH19_HUMAN;tr|H7C469|H7C469_HUMAN	A0A1B0GV23	Cathepsin D	CTSD
tr|A0A140T941|A0A140T941_HUMAN;tr|A0A1W2PQS8|A0A1W2PQS8_HUMAN;tr|A0A140T9Z6|A0A140T9Z6_HUMAN;tr|B0UXQ0|B0UXQ0_HUMAN	A0A140T941	HLA class I histocompatibility antigen, A alpha chain	HLA-A
tr|A0A140T930|A0A140T930_HUMAN;tr|A0A1W2PRZ0|A0A1W2PRZ0_HUMAN;tr|A0A140T912|A0A140T912_HUMAN;tr|O78179|O78179_HUMAN;tr|A0A140T937|A0A140T937_HUMAN;tr|A0A140T9M5|A0A140T9M5_HUMAN;sp|P10321|HLAC_HUMAN;tr|A2AEA2|A2AEA2_HUMAN;tr|A0A140T9E1|A0A140T9E1_HUMAN;tr|A0A140T942|A0A140T942_HUMAN;tr|A0A140T9T1|A0A140T9T1_HUMAN;tr|A0A1W2PP77|A0A1W2PP77_HUMAN;tr|O19617|O19617_HUMAN;tr|A0A140T921|A0A140T921_HUMAN…	A0A140T930	HLA class I histocompatibility antigen, C alpha chain	HLA-C
tr|A0A0U1RQW2|A0A0U1RQW2_HUMAN;tr|A0A0U1RQH7|A0A0U1RQH7_HUMAN;tr|G3XAC6|G3XAC6_HUMAN;sp|Q14498|RBM39_HUMAN	A0A0U1RQW2	RNA-binding protein 39 (Fragment)	RBM39
tr|A0A0J9YXZ5|A0A0J9YXZ5_HUMAN;sp|P46940|IQGA1_HUMAN	A0A0J9YXZ5	Ras GTPase-activating-like protein IQGAP1	IQGAP1
tr|A0A0J9YW62|A0A0J9YW62_HUMAN	A0A0J9YW62	IGv domain-containing protein (Fragment)
tr|A0A0G2JNL1|A0A0G2JNL1_HUMAN;tr|A0A0G2JM84|A0A0G2JM84_HUMAN;tr|A0A0A0MS20|A0A0A0MS20_HUMAN;tr|A0A0G2JPX5|A0A0G2JPX5_HUMAN;tr|A0A0G2JPU4|A0A0G2JPU4_HUMAN;tr|A0A0G2JMH7|A0A0G2JMH7_HUMAN;sp|Q8NHJ6|LIRB4_HUMAN;tr|A0A0G2JQ20|A0A0G2JQ20_HUMAN;tr|A0A0G2JQ10|A0A0G2JQ10_HUMAN;tr|A0A0G2JNE9|A0A0G2JNE9_HUMAN;tr|A0A0G2JP25|A0A0G2JP25_HUMAN;tr|A0A0G2JML1|A0A0G2JML1_HUMAN;tr|A0A0G2JP84|A0A0G2JP84_HUMAN;tr|A0…	A0A0G2JNL1	Leukocyte immunoglobulin-like receptor subfamily B member 4	LILRB4
tr|A0A0G2JLK6|A0A0G2JLK6_HUMAN;tr|G8JLL2|G8JLL2_HUMAN;tr|A0A0G2JK02|A0A0G2JK02_HUMAN;tr|A0A0G2JIU6|A0A0G2JIU6_HUMAN;tr|A0A0G2JHB6|A0A0G2JHB6_HUMAN;tr|A0A0G2JKR3|A0A0G2JKR3_HUMAN;tr|A0A140T9Y1|A0A140T9Y1_HUMAN;tr|A0A0G2JLL3|A0A0G2JLL3_HUMAN;tr|A0A0G2JLA3|A0A0G2JLA3_HUMAN;tr|A0A0G2JH76|A0A0G2JH76_HUMAN;tr|A0A024RCQ8|A0A024RCQ8_HUMAN;sp|Q9UMR5|PPT2_HUMAN;tr|A0A140T8X7|A0A140T8X7_HUMAN	A0A0G2JLK6	Lysosomal thioesterase PPT2	PPT2
tr|A0A0D9SG88|A0A0D9SG88_HUMAN;tr|Q5TFM2|Q5TFM2_HUMAN	A0A0D9SG88	Complement factor H	CFH
tr|A0A0D9SEQ7|A0A0D9SEQ7_HUMAN;tr|E7EQN4|E7EQN4_HUMAN;tr|A0A6Q8PFA2|A0A6Q8PFA2_HUMAN;tr|A0A1B0GVF4|A0A1B0GVF4_HUMAN;tr|A0A0D9SFF4|A0A0D9SFF4_HUMAN;sp|Q9ULB1|NRX1A_HUMAN;tr|A0A0R4J2G7|A0A0R4J2G7_HUMAN;tr|A0A1D5RMU6|A0A1D5RMU6_HUMAN;tr|E7ERL8|E7ERL8_HUMAN	A0A0D9SEQ7	Neurexin-1-beta	NRXN1
tr|A0A0B4J2B5|A0A0B4J2B5_HUMAN;tr|S4R460|S4R460_HUMAN	A0A0B4J2B5	Immunoglobulin heavy variable 3/OR16-9 (non-functional) (Fragment)	IGHV3OR16-9
tr|A0A0A0MSN4|A0A0A0MSN4_HUMAN;sp|P12821|ACE_HUMAN;tr|F6X3S4|F6X3S4_HUMAN	A0A0A0MSN4	Angiotensin-converting enzyme	ACE
tr|A0A0A0MRJ3|A0A0A0MRJ3_HUMAN;sp|Q8NEY1|NAV1_HUMAN	A0A0A0MRJ3	Neuron navigator 1	NAV1
tr|A0A087X0Q4|A0A087X0Q4_HUMAN;sp|P01614|KVD40_HUMAN;sp|A0A087WW87|KV240_HUMAN	A0A087X0Q4	Immunoglobulin kappa variable 2-40	IGKV2-40
tr|A0A087WZC4|A0A087WZC4_HUMAN;tr|A0A087WVW4|A0A087WVW4_HUMAN;sp|O43548|TGM5_HUMAN;tr|A0A087WVS3|A0A087WVS3_HUMAN	A0A087WZC4	Protein-glutamine gamma-glutamyltransferase 5	TGM5
tr|A0A087WYS1|A0A087WYS1_HUMAN;sp|Q16851|UGPA_HUMAN;tr|E7EUC7|E7EUC7_HUMAN;tr|C9JWG0|C9JWG0_HUMAN;tr|C9JVG3|C9JVG3_HUMAN;tr|C9JQU9|C9JQU9_HUMAN;tr|C9JNZ1|C9JNZ1_HUMAN	A0A087WYS1	UTP--glucose-1-phosphate uridylyltransferase	UGP2
tr|A0A087WYF5|A0A087WYF5_HUMAN;tr|A0A0A0MT31|A0A0A0MT31_HUMAN;sp|P02810|PRPC_HUMAN;tr|A0A087WYT0|A0A087WYT0_HUMAN;tr|A0A087WV42|A0A087WV42_HUMAN;tr|A0A087WZY1|A0A087WZY1_HUMAN	A0A087WYF5	Salivary acidic proline-rich phosphoprotein 1/2 (Fragment)	PRH1
REV__tr|A0A087WXU9|A0A087WXU9_HUMAN;REV__sp|Q9NPZ5|B3GA2_HUMAN	A0A087WXU9	Galactosylgalactosylxylosylprotein 3-beta-glucuronosyltransferase	B3GAT2
tr|A0A087WVJ0|A0A087WVJ0_HUMAN;tr|A0A0A0MSH4|A0A0A0MSH4_HUMAN;tr|A0A0C4DGW3|A0A0C4DGW3_HUMAN;tr|A0A087X2A4|A0A087X2A4_HUMAN;sp|P15941|MUC1_HUMAN;tr|A0A087WWM1|A0A087WWM1_HUMAN;tr|B1AVQ7|B1AVQ7_HUMAN;tr|A0A0A0MRB3|A0A0A0MRB3_HUMAN;tr|A0A087X0L2|A0A087X0L2_HUMAN;tr|A6ZIE4|A6ZIE4_HUMAN;tr|A6ZIE3|A6ZIE3_HUMAN	A0A087WVJ0	MUC1-CT (Fragment)	MUC1
tr|A0A087WUL2|A0A087WUL2_HUMAN;sp|P49720|PSB3_HUMAN;tr|A0A087WXQ8|A0A087WXQ8_HUMAN;tr|A0A087WY10|A0A087WY10_HUMAN	A0A087WUL2	Proteasome chain 13 (Fragment)	PSMB3
tr|A0A087WTA8|A0A087WTA8_HUMAN;sp|P08123|CO1A2_HUMAN	A0A087WTA8	Collagen alpha-2(I) chain	COL1A2
tr|A0A075B7E8|A0A075B7E8_HUMAN	A0A075B7E8	Immunoglobulin heavy variable 3/OR16-13 (non-functional) (Fragment)	IGHV3OR16-13
tr|A0A075B7D8|A0A075B7D8_HUMAN	A0A075B7D8	Immunoglobulin heavy variable 3/OR15-7 (pseudogene) (Fragment)	IGHV3OR15-7
tr|A0A075B7D0|A0A075B7D0_HUMAN	A0A075B7D0	Immunoglobulin heavy variable 1/OR15-1 (non-functional) (Fragment)	IGHV1OR15-1
tr|A0A075B7B8|A0A075B7B8_HUMAN	A0A075B7B8	Immunoglobulin heavy variable 3/OR16-12 (non-functional) (Fragment)	IGHV3OR16-12
tr|A0A075B730|A0A075B730_HUMAN;sp|P58107|EPIPL_HUMAN	A0A075B730	Epiplakin	EPPK1
tr|A0A024R6I7|A0A024R6I7_HUMAN;tr|A0A0G2JRN3|A0A0G2JRN3_HUMAN	A0A024R6I7	Alpha-1-antitrypsin	SERPINA1
sp|Q9Y333|LSM2_HUMAN	Q9Y333	U6 snRNA-associated Sm-like protein LSm2	LSM2
sp|Q9UFW8|CGBP1_HUMAN;tr|C9JUJ0|C9JUJ0_HUMAN	Q9UFW8	CGG triplet repeat-binding protein 1	CGGBP1
sp|Q9NZ08|ERAP1_HUMAN;tr|H0Y9X5|H0Y9X5_HUMAN	Q9NZ08	Endoplasmic reticulum aminopeptidase 1	ERAP1
REV__sp|Q9NZ08|ERAP1_HUMAN	Q9NZ08	Endoplasmic reticulum aminopeptidase 1	ERAP1
sp|Q9H4G4|GAPR1_HUMAN;tr|Q5VZR0|Q5VZR0_HUMAN;tr|A0A087WUM5|A0A087WUM5_HUMAN	Q9H4G4	Golgi-associated plant pathogenesis-related protein 1	GLIPR2
sp|Q9H257|CARD9_HUMAN	Q9H257	Caspase recruitment domain-containing protein 9	CARD9
REV__sp|Q9BWT7|CAR10_HUMAN	Q9BWT7	Caspase recruitment domain-containing protein 10	CARD10
sp|Q99935|PROL1_HUMAN	Q99935	Opiorphin prepropeptide	OPRPN
sp|Q96RL7|VP13A_HUMAN	Q96RL7	Vacuolar protein sorting-associated protein 13A	VPS13A
REV__sp|Q96NL0|RUN3B_HUMAN	Q96NL0	RUN domain-containing protein 3B	RUNDC3B
sp|Q96GD0|PLPP_HUMAN	Q96GD0	Pyridoxal phosphate phosphatase	PDXP
REV__sp|Q8WZ42|TITIN_HUMAN;REV__tr|A0A0A0MTS7|A0A0A0MTS7_HUMAN;REV__tr|A0A0A0MRA3|A0A0A0MRA3_HUMAN	Q8WZ42	Titin	TTN
sp|Q8WVV4|POF1B_HUMAN	Q8WVV4	Protein POF1B	POF1B
sp|Q8TF30|WHAMM_HUMAN	Q8TF30	WASP homolog-associated protein with actin, membranes and microtubules	WHAMM
sp|Q8TD26|CHD6_HUMAN	Q8TD26	Chromodomain-helicase-DNA-binding protein 6	CHD6
sp|Q8TCU6|PREX1_HUMAN;tr|H0YDZ4|H0YDZ4_HUMAN	Q8TCU6	Phosphatidylinositol 3,4,5-trisphosphate-dependent Rac exchanger 1 protein	PREX1
REV__sp|Q8TCT9|HM13_HUMAN;REV__tr|A0A3B3IUB5|A0A3B3IUB5_HUMAN	Q8TCT9	Minor histocompatibility antigen H13	HM13
sp|Q8N4X5|AF1L2_HUMAN;tr|F6QUH3|F6QUH3_HUMAN	Q8N4X5	Actin filament-associated protein 1-like 2	AFAP1L2
sp|Q8N257|H2B3B_HUMAN;sp|Q16778|H2B2E_HUMAN;sp|P33778|H2B1B_HUMAN;sp|P23527|H2B1O_HUMAN;sp|P06899|H2B1J_HUMAN	Q8N257	Histone H2B type 3-B	H2BU1
sp|Q8IZJ3|CPMD8_HUMAN;tr|A0A494C0S9|A0A494C0S9_HUMAN	Q8IZJ3	C3 and PZP-like alpha-2-macroglobulin domain-containing protein 8	CPAMD8
sp|Q8IVV2|LOXH1_HUMAN;tr|F5GZB4|F5GZB4_HUMAN;tr|A0A2R8Y7K4|A0A2R8Y7K4_HUMAN	Q8IVV2	Lipoxygenase homology domain-containing protein 1	LOXHD1
sp|Q86YA3|ZGRF1_HUMAN	Q86YA3	Protein ZGRF1	ZGRF1
sp|Q86UN2|R4RL1_HUMAN	Q86UN2	Reticulon-4 receptor-like 1	RTN4RL1
REV__sp|Q7Z7M0|MEGF8_HUMAN	Q7Z7M0	Multiple epidermal growth factor-like domains protein 8	MEGF8
REV__sp|Q6UVK1|CSPG4_HUMAN	Q6UVK1	Chondroitin sulfate proteoglycan 4	CSPG4
sp|Q6Q788|APOA5_HUMAN;tr|A0A669KB69|A0A669KB69_HUMAN	Q6Q788	Apolipoprotein A-V	APOA5
sp|Q6P387|CP046_HUMAN	Q6P387	Uncharacterized protein C16orf46	C16orf46
sp|Q6P1X6|CH082_HUMAN;tr|H0YF29|H0YF29_HUMAN	Q6P1X6	UPF0598 protein C8orf82	C8orf82
sp|Q6GTX8|LAIR1_HUMAN;tr|A0A0G2JNK8|A0A0G2JNK8_HUMAN;tr|A0A0G2JLV7|A0A0G2JLV7_HUMAN;tr|A0A0G2JQ50|A0A0G2JQ50_HUMAN;tr|A0A0G2JP18|A0A0G2JP18_HUMAN;tr|A0A140T8W3|A0A140T8W3_HUMAN;tr|A0A0G2JNU6|A0A0G2JNU6_HUMAN;tr|A0A0G2JMI0|A0A0G2JMI0_HUMAN;tr|A0A0G2JM94|A0A0G2JM94_HUMAN;tr|A8MZ84|A8MZ84_HUMAN;tr|F8WC07|F8WC07_HUMAN;tr|D3YTC8|D3YTC8_HUMAN	Q6GTX8	Leukocyte-associated immunoglobulin-like receptor 1	LAIR1
sp|Q5CZC0|FSIP2_HUMAN	Q5CZC0	Fibrous sheath-interacting protein 2	FSIP2
sp|Q562R1|ACTBL_HUMAN	Q562R1	Beta-actin-like protein 2	ACTBL2
sp|Q4G0P3|HYDIN_HUMAN	Q4G0P3	Hydrocephalus-inducing protein homolog	HYDIN
sp|Q3T8J9|GON4L_HUMAN;tr|A4PB68|A4PB68_HUMAN;tr|A0A087WUE6|A0A087WUE6_HUMAN	Q3T8J9	GON-4-like protein	GON4L
REV__sp|Q15506|SP17_HUMAN	Q15506	Sperm surface protein Sp17	SPA17
sp|Q14956|GPNMB_HUMAN;tr|A0A3B3ISS6|A0A3B3ISS6_HUMAN	Q14956	Transmembrane glycoprotein NMB	GPNMB
sp|Q14574|DSC3_HUMAN	Q14574	Desmocollin-3	DSC3
sp|Q14520|HABP2_HUMAN	Q14520	Hyaluronan-binding protein 2	HABP2
sp|Q13510|ASAH1_HUMAN;tr|A0A1B0GTM3|A0A1B0GTM3_HUMAN;tr|A0A1B0GUA4|A0A1B0GUA4_HUMAN;tr|A0A1B0GW68|A0A1B0GW68_HUMAN;tr|A0A1B0GTP7|A0A1B0GTP7_HUMAN;tr|A0A1B0GUH5|A0A1B0GUH5_HUMAN;tr|A0A1B0GTZ5|A0A1B0GTZ5_HUMAN;tr|E7EMM4|E7EMM4_HUMAN;tr|A0A1B0GUW4|A0A1B0GUW4_HUMAN;tr|A0A1B0GUE3|A0A1B0GUE3_HUMAN;tr|A0A1B0GUG1|A0A1B0GUG1_HUMAN;tr|A0A1B0GV06|A0A1B0GV06_HUMAN	Q13510	Acid ceramidase	ASAH1
sp|Q13103|SPP24_HUMAN;tr|C9J6K0|C9J6K0_HUMAN	Q13103	Secreted phosphoprotein 24	SPP2
REV__sp|Q08211|DHX9_HUMAN	Q08211	ATP-dependent RNA helicase A	DHX9
sp|Q02383|SEMG2_HUMAN	Q02383	Semenogelin-2	SEMG2
sp|P80365|DHI2_HUMAN	P80365	Corticosteroid 11-beta-dehydrogenase isozyme 2	HSD11B2
sp|P69892|HBG2_HUMAN;tr|E9PBW4|E9PBW4_HUMAN	P69892	Hemoglobin subunit gamma-2	HBG2
sp|P62328|TYB4_HUMAN	P62328	Thymosin beta-4	TMSB4X
sp|P61224|RAP1B_HUMAN;sp|P62834|RAP1A_HUMAN;tr|F5GYH7|F5GYH7_HUMAN;tr|F5H077|F5H077_HUMAN;tr|F5GWU8|F5GWU8_HUMAN;tr|F5H491|F5H491_HUMAN;tr|F5H0B7|F5H0B7_HUMAN;tr|F5H500|F5H500_HUMAN;tr|F5H7Y6|F5H7Y6_HUMAN;tr|F5H4H0|F5H4H0_HUMAN;tr|F5H6R7|F5H6R7_HUMAN;tr|F5H004|F5H004_HUMAN;tr|A0A075B6Q0|A0A075B6Q0_HUMAN;tr|F5GYB5|F5GYB5_HUMAN;tr|F5GX62|F5GX62_HUMAN;tr|E7ESV4|E7ESV4_HUMAN;sp|A6NIZ1|RP1BL_HUMAN	P61224	Ras-related protein Rap-1b	RAP1B
sp|P60900|PSA6_HUMAN;tr|G3V5Z7|G3V5Z7_HUMAN;tr|H0YJC4|H0YJC4_HUMAN;tr|G3V3U4|G3V3U4_HUMAN;tr|G3V3I1|G3V3I1_HUMAN;tr|G3V295|G3V295_HUMAN	P60900	Proteasome subunit alpha type-6	PSMA6
sp|P60709|ACTB_HUMAN;tr|E7EVS6|E7EVS6_HUMAN;tr|A0A6Q8PFE4|A0A6Q8PFE4_HUMAN;tr|A0A2R8Y793|A0A2R8Y793_HUMAN	P60709	Actin, cytoplasmic 1	ACTB
sp|P59666|DEF3_HUMAN;sp|P59665|DEF1_HUMAN	P59666	Neutrophil defensin 3	DEFA3
sp|P54793|ARSF_HUMAN	P54793	Arylsulfatase F	ARSF
sp|P52907|CAZA1_HUMAN	P52907	F-actin-capping protein subunit alpha-1	CAPZA1
sp|P49913|CAMP_HUMAN;tr|J3KNB4|J3KNB4_HUMAN	P49913	Cathelicidin antimicrobial peptide	CAMP
sp|P49721|PSB2_HUMAN;tr|A0A087WVV1|A0A087WVV1_HUMAN	P49721	Proteasome subunit beta type-2	PSMB2
sp|P48594|SPB4_HUMAN;tr|H0Y5H9|H0Y5H9_HUMAN;tr|C9JZ65|C9JZ65_HUMAN	P48594	Serpin B4	SERPINB4
sp|P42357|HUTH_HUMAN;tr|F8W0V1|F8W0V1_HUMAN	P42357	Histidine ammonia-lyase	HAL
sp|P38646|GRP75_HUMAN;tr|D6RA73|D6RA73_HUMAN;tr|D6RJI2|D6RJI2_HUMAN;tr|A0A3B3ITI4|A0A3B3ITI4_HUMAN	P38646	Stress-70 protein, mitochondrial	HSPA9
sp|P35030|TRY3_HUMAN;tr|B1AN99|B1AN99_HUMAN	P35030	Trypsin-3	PRSS3
sp|P34931|HS71L_HUMAN;tr|Q53FA3|Q53FA3_HUMAN	P34931	Heat shock 70 kDa protein 1-like	HSPA1L
sp|P27348|1433T_HUMAN;tr|E9PG15|E9PG15_HUMAN	P27348	14-3-3 protein theta	YWHAQ
sp|P27105|STOM_HUMAN;tr|F8VSL7|F8VSL7_HUMAN	P27105	Stomatin	STOM
sp|P26927|HGFL_HUMAN;tr|G3XAK1|G3XAK1_HUMAN	P26927	Hepatocyte growth factor-like protein	MST1
sp|P23381|SYWC_HUMAN;tr|G3V4N8|G3V4N8_HUMAN;tr|G3V277|G3V277_HUMAN;tr|G3V2Y7|G3V2Y7_HUMAN;tr|G3V227|G3V227_HUMAN;tr|G3V3P2|G3V3P2_HUMAN;tr|G3V3X0|G3V3X0_HUMAN;tr|G3V3S7|G3V3S7_HUMAN;tr|G3V5W1|G3V5W1_HUMAN;tr|G3V4N0|G3V4N0_HUMAN;tr|G3V5H5|G3V5H5_HUMAN;tr|P78534|P78534_HUMAN;tr|G3V2C0|G3V2C0_HUMAN;tr|G3V339|G3V339_HUMAN;tr|G3V313|G3V313_HUMAN;tr|G3V4S4|G3V4S4_HUMAN;tr|G3V3R3|G3V3R3_HUMAN;tr|G3V2F2|…	P23381	Tryptophan--tRNA ligase, cytoplasmic	WARS1
sp|P22735|TGM1_HUMAN	P22735	Protein-glutamine gamma-glutamyltransferase K	TGM1
sp|P16930|FAAA_HUMAN;tr|H0YLC7|H0YLC7_HUMAN	P16930	Fumarylacetoacetase	FAH
sp|P12955|PEPD_HUMAN;tr|A0A494C194|A0A494C194_HUMAN;tr|K7ES25|K7ES25_HUMAN;tr|A0A494C165|A0A494C165_HUMAN	P12955	Xaa-Pro dipeptidase	PEPD
sp|P12883|MYH7_HUMAN;sp|P13533|MYH6_HUMAN	P12883	Myosin-7	MYH7
sp|P0DTE1|HV383_HUMAN	P0DTE1	Probable non-functional immunoglobulin heavy variable 3-38-3	IGHV3-38-3
sp|P0DP04|HV43D_HUMAN	P0DP04	Immunoglobulin heavy variable 3-43D	IGHV3-43D
sp|P0DP02|HVC33_HUMAN;sp|P01767|HV353_HUMAN;sp|A0A0C4DH42|HV366_HUMAN;sp|P01772|HV333_HUMAN	P0DP02	Immunoglobulin heavy variable 3-30-3	IGHV3-30-3
sp|P0DOY3|IGLC3_HUMAN	P0DOY3	Immunoglobulin lambda constant 3	IGLC3
sp|P0CF74|IGLC6_HUMAN	P0CF74	Immunoglobulin lambda constant 6	IGLC6
sp|P05141|ADT2_HUMAN;tr|V9GYG0|V9GYG0_HUMAN;sp|P12236|ADT3_HUMAN;sp|P12235|ADT1_HUMAN	P05141	ADP/ATP translocase 2	SLC25A5
sp|P04920|B3A2_HUMAN	P04920	Anion exchange protein 2	SLC4A2
sp|P04792|HSPB1_HUMAN;tr|A0A6Q8PFK8|A0A6Q8PFK8_HUMAN;tr|A0A6Q8PHJ6|A0A6Q8PHJ6_HUMAN;tr|A0A6Q8PGK1|A0A6Q8PGK1_HUMAN;tr|A0A6Q8PFE7|A0A6Q8PFE7_HUMAN;tr|A0A6Q8PF43|A0A6Q8PF43_HUMAN;tr|A0A6Q8PHA6|A0A6Q8PHA6_HUMAN;tr|A0A6Q8PH65|A0A6Q8PH65_HUMAN;tr|A0A6Q8PGY2|A0A6Q8PGY2_HUMAN	P04792	Heat shock protein beta-1	HSPB1
sp|P04279|SEMG1_HUMAN	P04279	Semenogelin-1	SEMG1
sp|P04259|K2C6B_HUMAN	P04259	Keratin, type II cytoskeletal 6B	KRT6B
sp|P04211|LV743_HUMAN	P04211	Immunoglobulin lambda variable 7-43	IGLV7-43
sp|P04180|LCAT_HUMAN;tr|J3QSE5|J3QSE5_HUMAN	P04180	Phosphatidylcholine-sterol acyltransferase	LCAT
sp|P02730|B3AT_HUMAN;tr|A0A0A0MS98|A0A0A0MS98_HUMAN	P02730	Band 3 anion transport protein	SLC4A1
sp|P01817|HV205_HUMAN	P01817	Immunoglobulin heavy variable 2-5	IGHV2-5
sp|P01766|HV313_HUMAN	P01766	Immunoglobulin heavy variable 3-13	IGHV3-13
sp|P01743|HV146_HUMAN	P01743	Immunoglobulin heavy variable 1-46	IGHV1-46
sp|P01718|LV327_HUMAN	P01718	Immunoglobulin lambda variable 3-27	IGLV3-27
sp|P01706|LV211_HUMAN	P01706	Immunoglobulin lambda variable 2-11	IGLV2-11
sp|P01705|LV223_HUMAN	P01705	Immunoglobulin lambda variable 2-23	IGLV2-23
sp|P01699|LV144_HUMAN	P01699	Immunoglobulin lambda variable 1-44	IGLV1-44
sp|P01344|IGF2_HUMAN	P01344	Insulin-like growth factor II	IGF2
sp|O75787|RENR_HUMAN;tr|B7Z413|B7Z413_HUMAN;tr|A0A1C7CYW4|A0A1C7CYW4_HUMAN;tr|A0A1B0GVW0|A0A1B0GVW0_HUMAN;tr|A0A1B0GVB9|A0A1B0GVB9_HUMAN;tr|A0A1B0GTU8|A0A1B0GTU8_HUMAN;tr|A0A1B0GVC7|A0A1B0GVC7_HUMAN;tr|A0A1B0GU12|A0A1B0GU12_HUMAN;tr|A0A1B0GUT7|A0A1B0GUT7_HUMAN;tr|A0A1B0GWJ8|A0A1B0GWJ8_HUMAN;tr|H7C3E1|H7C3E1_HUMAN;tr|A0A1B0GTB0|A0A1B0GTB0_HUMAN;tr|B7Z1I9|B7Z1I9_HUMAN;tr|A0A1B0GVZ1|A0A1B0GVZ1_HUMAN…	O75787	Renin receptor	ATP6AP2
sp|O75556|SG2A1_HUMAN	O75556	Mammaglobin-B	SCGB2A1
sp|O60911|CATL2_HUMAN	O60911	Cathepsin L2	CTSV
sp|O15195|VILL_HUMAN	O15195	Villin-like protein	VILL
sp|O00468|AGRIN_HUMAN;tr|A0A087X208|A0A087X208_HUMAN;tr|A0A494C1I6|A0A494C1I6_HUMAN	O00468	Agrin	AGRN
REV__sp|D6RIA3|CD054_HUMAN	D6RIA3	Uncharacterized protein C4orf54	C4orf54
sp|A2NJV5|KV229_HUMAN;sp|A0A075B6S2|KVD29_HUMAN;sp|A0A0A0MRZ7|KVD26_HUMAN	A2NJV5	Immunoglobulin kappa variable 2-29	IGKV2-29
sp|A1L020|MEX3A_HUMAN	A1L020	RNA-binding protein MEX3A	MEX3A
sp|A0A0J9YXX1|HV5X1_HUMAN	A0A0J9YXX1	Immunoglobulin heavy variable 5-10-1	IGHV5-10-1
sp|A0A0J9YX35|HV64D_HUMAN	A0A0J9YX35	Immunoglobulin heavy variable 3-64D	IGHV3-64D
sp|A0A0C4DH55|KVD07_HUMAN;tr|A0A0C4DH90|A0A0C4DH90_HUMAN	A0A0C4DH55	Immunoglobulin kappa variable 3D-7	IGKV3D-7
sp|A0A0C4DH36|HV338_HUMAN	A0A0C4DH36	Probable non-functional immunoglobulin heavy variable 3-38	IGHV3-38
sp|A0A0C4DH35|HV335_HUMAN	A0A0C4DH35	Probable non-functional immunoglobulin heavy variable 3-35	IGHV3-35
sp|A0A0C4DH29|HV103_HUMAN	A0A0C4DH29	Immunoglobulin heavy variable 1-3	IGHV1-3
sp|A0A0C4DH25|KVD20_HUMAN	A0A0C4DH25	Immunoglobulin kappa variable 3D-20	IGKV3D-20
sp|A0A0C4DH24|KV621_HUMAN	A0A0C4DH24	Immunoglobulin kappa variable 6-21	IGKV6-21
sp|A0A0B4J1X8|HV343_HUMAN	A0A0B4J1X8	Immunoglobulin heavy variable 3-43	IGHV3-43
sp|A0A0B4J1V6|HV373_HUMAN	A0A0B4J1V6	Immunoglobulin heavy variable 3-73	IGHV3-73
sp|A0A0B4J1U3|LV136_HUMAN	A0A0B4J1U3	Immunoglobulin lambda variable 1-36	IGLV1-36
sp|A0A075B6R2|HV404_HUMAN;tr|A0A087WW49|A0A087WW49_HUMAN	A0A075B6R2	Immunoglobulin heavy variable 4-4	IGHV4-4
sp|A0A075B6Q5|HV364_HUMAN	A0A075B6Q5	Immunoglobulin heavy variable 3-64	IGHV3-64
sp|A0A075B6J1|LV537_HUMAN	A0A075B6J1	Immunoglobulin lambda variable 5-37	IGLV5-37
